# Supplementary material for: Circulating small RNA signatures differentiate accurately the subtypes of muscular dystrophies: small-RNA next-generation sequencing analytics and functional insights
Source: RNA Biol. 2022 Apr 7;19(1):507–18. doi: 10.1080/15476286.2022.2058817 (PMC8993092; doi:10.1080/15476286.2022.2058817)
Supplement: Supplemental Material [file KRNB_A_2058817_SM6377.zip]

Archive with 25 entries (25 files):
- Supplementary Figure S1.jpg
- Supplementary Figure S2.jpg
- Supplementary Figure S3.jpg
- Supplementary Figure S4.jpg
- Supplementary Figure S5.jpg
- Supplementary Figure S6.jpg
- Supplementary Figure S7.jpg
- Supplementary Table S1.docx
- Supplementary Table S10.docx
- Supplementary Table S11.docx
- Supplementary Table S12.docx
- Supplementary Table S13.docx
- Supplementary Table S14.docx
- Supplementary Table S15.docx
- Supplementary Table S16.docx
- Supplementary Table S17.xlsx
- Supplementary Table S18.docx
- Supplementary Table S2.docx
- Supplementary Table S3.docx
- Supplementary Table S4.docx
- Supplementary Table S5.docx
- Supplementary Table S6.docx
- Supplementary Table S7.docx
- Supplementary Table S8.docx
- Supplementary Table S9.docx
