# Supplementary material for: Circulating small RNA signatures differentiate accurately the subtypes of muscular dystrophies: small-RNA next-generation sequencing analytics and functional insights
Source: RNA Biol. 2022 Apr 7;19(1):507–18. doi: 10.1080/15476286.2022.2058817 (PMC8993092; doi:10.1080/15476286.2022.2058817)
Supplement: Supplemental Material [file KRNB_A_2058817_SM6377.zip › Supplementary Table S17.xlsx]

## Sheet: CommonMeSHALL
	ID	DMD	DM1	DM2	FSHD1	LGMD R1 calpain3-related	miRNA_DE_set	SUM
785	BCAT1	1	1	1	1	0	DM1	4
946	PKHD1	1	1	1	0	0	DM2	3
1791	TBC1D25	1	1	1	0	0	DM2	3
84	PKHD1	1	1	1	0	0	DMD	3
397	TBC1D25	1	1	1	0	0	DMD	3
356	MRPS5	1	1	1	0	0	LGMD	3
107	CALU	0	1	1	0	0	DM1	2
4	PTPRG	0	1	1	0	0	DMD	2
3	ANK3	1	0	0	0	0	DM1	1
541	GALK2	1	0	0	0	0	DM2	1
100	ANK3	1	0	0	0	0	FSHD	1
2277	GALK2	1	0	0	0	0	FSHD	1
2631	ZBTB45	1	0	0	0	0	FSHD	1
2758	PLXNA1	1	0	0	0	0	FSHD	1
35	CAB39	0	0	0	0	0	DM1	0
45	RAD51B	0	0	0	0	0	DM1	0
53	AFF3	0	0	0	0	0	DM1	0
69	ALCAM	0	0	0	0	0	DM1	0
99	YAF2	0	0	0	0	0	DM1	0
105	ATAD2B	0	0	0	0	0	DM1	0
137	CAV1	0	0	0	0	0	DM1	0
154	HIPK3	0	0	0	0	0	DM1	0
166	PDAP1	0	0	0	0	0	DM1	0
185	AGFG1	0	0	0	0	0	DM1	0
212	MSMO1	0	0	0	0	0	DM1	0
220	SMAD1	0	0	0	0	0	DM1	0
230	UVRAG	0	0	0	0	0	DM1	0
259	INO80D	0	0	0	0	0	DM1	0
260	KCNK2	0	0	0	0	0	DM1	0
264	LRP4	0	0	0	0	0	DM1	0
272	PFDN4	0	0	0	0	0	DM1	0
275	PSEN1	0	0	0	0	0	DM1	0
278	RAP1GDS1	0	0	0	0	0	DM1	0
330	HOXA5	0	0	0	0	0	DM1	0
331	HTR2A	0	0	0	0	0	DM1	0
336	KRR1	0	0	0	0	0	DM1	0
348	NPY2R	0	0	0	0	0	DM1	0
352	PDE4B	0	0	0	0	0	DM1	0
354	PLAG1	0	0	0	0	0	DM1	0
368	ZBTB39	0	0	0	0	0	DM1	0
419	RFX3	0	0	0	0	0	DM1	0
420	RRM2	0	0	0	0	0	DM1	0
425	SMAD6	0	0	0	0	0	DM1	0
473	FAM81A	0	0	0	0	0	DM1	0
474	FGF2	0	0	0	0	0	DM1	0
477	GADD45A	0	0	0	0	0	DM1	0
501	PLOD2	0	0	0	0	0	DM1	0
534	AIMP1	0	0	0	0	0	DM1	0
582	HELLS	0	0	0	0	0	DM1	0
587	IVD	0	0	0	0	0	DM1	0
599	MCM5	0	0	0	0	0	DM1	0
603	NINJ1	0	0	0	0	0	DM1	0
610	PKNOX1	0	0	0	0	0	DM1	0
612	PLS3	0	0	0	0	0	DM1	0
624	RSU1	0	0	0	0	0	DM1	0
632	STK40	0	0	0	0	0	DM1	0
672	C1QTNF7	0	0	0	0	0	DM1	0
690	DOCK3	0	0	0	0	0	DM1	0
696	FCGR3A	0	0	0	0	0	DM1	0
714	JARID2	0	0	0	0	0	DM1	0
725	MSI1	0	0	0	0	0	DM1	0
731	NRARP	0	0	0	0	0	DM1	0
747	SCML1	0	0	0	0	0	DM1	0
755	TENT5D	0	0	0	0	0	DM1	0
804	EDN3	0	0	0	0	0	DM1	0
815	GABRB2	0	0	0	0	0	DM1	0
817	GPR68	0	0	0	0	0	DM1	0
890	ATP5PD	0	0	0	0	0	DM1	0
891	C1QTNF6	0	0	0	0	0	DM1	0
906	ENO2	0	0	0	0	0	DM1	0
920	GSG1L	0	0	0	0	0	DM1	0
935	LIPA	0	0	0	0	0	DM1	0
945	NAA35	0	0	0	0	0	DM1	0
953	PPM1M	0	0	0	0	0	DM1	0
955	PUDP	0	0	0	0	0	DM1	0
959	RHO	0	0	0	0	0	DM1	0
960	RLN2	0	0	0	0	0	DM1	0
997	CASP3	0	0	0	0	0	DM1	0
999	CDC5L	0	0	0	0	0	DM1	0
1016	GFPT1	0	0	0	0	0	DM1	0
1028	KNG1	0	0	0	0	0	DM1	0
1057	PLP2	0	0	0	0	0	DM1	0
10	QKI	0	0	0	0	0	DM2	0
14	JARID2	0	0	0	0	0	DM2	0
21	NF1	0	0	0	0	0	DM2	0
31	KCNMA1	0	0	0	0	0	DM2	0
36	RAP1A	0	0	0	0	0	DM2	0
39	ASPH	0	0	0	0	0	DM2	0
531	CNOT2	0	0	0	0	0	DM2	0
59	FNDC3B	0	0	0	0	0	DM2	0
62	GRIA4	0	0	0	0	0	DM2	0
67	PIGA	0	0	0	0	0	DM2	0
93	MEIS2	0	0	0	0	0	DM2	0
121	KCNK2	0	0	0	0	0	DM2	0
123	KRAS	0	0	0	0	0	DM2	0
125	MFSD14A	0	0	0	0	0	DM2	0
147	YAF2	0	0	0	0	0	DM2	0
164	MYO5A	0	0	0	0	0	DM2	0
190	FBN1	0	0	0	0	0	DM2	0
191	FBN2	0	0	0	0	0	DM2	0
195	HIPK3	0	0	0	0	0	DM2	0
208	RALA	0	0	0	0	0	DM2	0
224	CACNB2	0	0	0	0	0	DM2	0
233	ITGB3	0	0	0	0	0	DM2	0
245	RFX3	0	0	0	0	0	DM2	0
281	GABRB1	0	0	0	0	0	DM2	0
284	IPO5	0	0	0	0	0	DM2	0
290	MED14	0	0	0	0	0	DM2	0
299	PTPN1	0	0	0	0	0	DM2	0
300	PTPN9	0	0	0	0	0	DM2	0
302	RANBP2	0	0	0	0	0	DM2	0
322	ACSL4	0	0	0	0	0	DM2	0
332	CNOT3	0	0	0	0	0	DM2	0
339	FAM81A	0	0	0	0	0	DM2	0
349	KCNC4	0	0	0	0	0	DM2	0
358	NF2	0	0	0	0	0	DM2	0
370	RNF4	0	0	0	0	0	DM2	0
390	CNOT4	0	0	0	0	0	DM2	0
392	ESR1	0	0	0	0	0	DM2	0
400	KCNJ2	0	0	0	0	0	DM2	0
408	MAGI2	0	0	0	0	0	DM2	0
411	NOTCH2	0	0	0	0	0	DM2	0
4191	PPP2R5C	0	0	0	0	0	DM2	0
4201	RBMS1	0	0	0	0	0	DM2	0
437	ALCAM	0	0	0	0	0	DM2	0
443	BCL2	0	0	0	0	0	DM2	0
449	CLIP1	0	0	0	0	0	DM2	0
487	PRKAB2	0	0	0	0	0	DM2	0
502	SRSF7	0	0	0	0	0	DM2	0
518	AACS	0	0	0	0	0	DM2	0
529	CPT1A	0	0	0	0	0	DM2	0
577	SOWAHC	0	0	0	0	0	DM2	0
613	BTF3L4	0	0	0	0	0	DM2	0
639	MAP7	0	0	0	0	0	DM2	0
648	NFIB	0	0	0	0	0	DM2	0
651	NRARP	0	0	0	0	0	DM2	0
7141	FGF2	0	0	0	0	0	DM2	0
726	INO80D	0	0	0	0	0	DM2	0
770	TSPAN2	0	0	0	0	0	DM2	0
783	APBB2	0	0	0	0	0	DM2	0
788	BMPR2	0	0	0	0	0	DM2	0
790	CASP2	0	0	0	0	0	DM2	0
805	EZH2	0	0	0	0	0	DM2	0
816	HMGCS1	0	0	0	0	0	DM2	0
828	MIA2	0	0	0	0	0	DM2	0
841	PLGLB2	0	0	0	0	0	DM2	0
845	PSMD11	0	0	0	0	0	DM2	0
871	TMEM108	0	0	0	0	0	DM2	0
932	LYRM7	0	0	0	0	0	DM2	0
940	NDUFA4	0	0	0	0	0	DM2	0
9451	OAS2	0	0	0	0	0	DM2	0
949	PTH	0	0	0	0	0	DM2	0
970	TACR1	0	0	0	0	0	DM2	0
994	BAX	0	0	0	0	0	DM2	0
9971	CACNA2D2	0	0	0	0	0	DM2	0
1008	DPYSL3	0	0	0	0	0	DM2	0
1021	GCNT1	0	0	0	0	0	DM2	0
1023	GJC1	0	0	0	0	0	DM2	0
1034	LYPLA2	0	0	0	0	0	DM2	0
1047	MYO9A	0	0	0	0	0	DM2	0
1052	NFE2L2	0	0	0	0	0	DM2	0
1054	NIT1	0	0	0	0	0	DM2	0
1062	PDAP1	0	0	0	0	0	DM2	0
1090	TAF1	0	0	0	0	0	DM2	0
1101	VENTX	0	0	0	0	0	DM2	0
1117	ANGPTL1	0	0	0	0	0	DM2	0
1120	AP3S1	0	0	0	0	0	DM2	0
1169	GOT2	0	0	0	0	0	DM2	0
1171	HDAC2	0	0	0	0	0	DM2	0
1174	IGFBP5	0	0	0	0	0	DM2	0
1198	NID1	0	0	0	0	0	DM2	0
1199	NPY2R	0	0	0	0	0	DM2	0
1213	POU2F2	0	0	0	0	0	DM2	0
1221	RLN1	0	0	0	0	0	DM2	0
1224	RPL37A	0	0	0	0	0	DM2	0
1237	SLC9A3R2	0	0	0	0	0	DM2	0
1288	CT62	0	0	0	0	0	DM2	0
1306	GAS8	0	0	0	0	0	DM2	0
1307	GFPT1	0	0	0	0	0	DM2	0
1314	HSPA2	0	0	0	0	0	DM2	0
1349	PPIA	0	0	0	0	0	DM2	0
1353	RAP1GDS1	0	0	0	0	0	DM2	0
1361	S1PR2	0	0	0	0	0	DM2	0
1373	TAF12	0	0	0	0	0	DM2	0
1411	ARVCF	0	0	0	0	0	DM2	0
1428	DOCK3	0	0	0	0	0	DM2	0
1438	GALNT6	0	0	0	0	0	DM2	0
1440	GLUD2	0	0	0	0	0	DM2	0
1442	GSTM5	0	0	0	0	0	DM2	0
1450	KIF1C	0	0	0	0	0	DM2	0
1456	LTBP2	0	0	0	0	0	DM2	0
1469	NTRK2	0	0	0	0	0	DM2	0
1470	OPA1	0	0	0	0	0	DM2	0
1501	SLC30A9	0	0	0	0	0	DM2	0
1502	SMAD2	0	0	0	0	0	DM2	0
1581	GABBR1	0	0	0	0	0	DM2	0
1585	GLA	0	0	0	0	0	DM2	0
1591	GSTZ1	0	0	0	0	0	DM2	0
1597	ITGA3	0	0	0	0	0	DM2	0
1598	ITGB2	0	0	0	0	0	DM2	0
1619	MST1R	0	0	0	0	0	DM2	0
1634	PRKCA	0	0	0	0	0	DM2	0
1637	PUDP	0	0	0	0	0	DM2	0
1640	RAD1	0	0	0	0	0	DM2	0
1674	ZNF140	0	0	0	0	0	DM2	0
1681	ANGPT1	0	0	0	0	0	DM2	0
1696	CAPN1	0	0	0	0	0	DM2	0
1720	GAS7	0	0	0	0	0	DM2	0
1738	KNG1	0	0	0	0	0	DM2	0
1739	LAMP1	0	0	0	0	0	DM2	0
1751	MT1F	0	0	0	0	0	DM2	0
1754	MYO1F	0	0	0	0	0	DM2	0
1761	PABPC3	0	0	0	0	0	DM2	0
1828	CD63	0	0	0	0	0	DM2	0
1847	GJB3	0	0	0	0	0	DM2	0
1850	GRINA	0	0	0	0	0	DM2	0
1873	NNAT	0	0	0	0	0	DM2	0
1889	RPA3	0	0	0	0	0	DM2	0
32	MFSD14A	0	0	0	0	0	DMD	0
7	JARID2	0	0	0	0	0	DMD	0
15	CLCN3	0	0	0	0	0	DMD	0
17	MED14	0	0	0	0	0	DMD	0
19	PIGA	0	0	0	0	0	DMD	0
211	QKI	0	0	0	0	0	DMD	0
41	NLK	0	0	0	0	0	DMD	0
46	SOWAHC	0	0	0	0	0	DMD	0
65	RCC2	0	0	0	0	0	DMD	0
83	PCCA	0	0	0	0	0	DMD	0
97	ALCAM	0	0	0	0	0	DMD	0
132	CACNB2	0	0	0	0	0	DMD	0
146	KRAS	0	0	0	0	0	DMD	0
184	CPT1A	0	0	0	0	0	DMD	0
203	MT1F	0	0	0	0	0	DMD	0
215	PRKG2	0	0	0	0	0	DMD	0
217	PSMA4	0	0	0	0	0	DMD	0
241	CAPN1	0	0	0	0	0	DMD	0
258	EZH2	0	0	0	0	0	DMD	0
270	LMO7	0	0	0	0	0	DMD	0
2811	NTRK2	0	0	0	0	0	DMD	0
328	C1QTNF7	0	0	0	0	0	DMD	0
350	ITGA3	0	0	0	0	0	DMD	0
362	NFIB	0	0	0	0	0	DMD	0
363	NFIC	0	0	0	0	0	DMD	0
364	NIT1	0	0	0	0	0	DMD	0
380	RBM19	0	0	0	0	0	DMD	0
4192	B4GALNT1	0	0	0	0	0	DMD	0
495	RAB3A	0	0	0	0	0	DMD	0
504	S1PR2	0	0	0	0	0	DMD	0
192	FNDC3B	0	0	0	0	0	FSHD	0
28	NF1	0	0	0	0	0	FSHD	0
361	QKI	0	0	0	0	0	FSHD	0
37	RDX	0	0	0	0	0	FSHD	0
451	BTF3L4	0	0	0	0	0	FSHD	0
49	PLS3	0	0	0	0	0	FSHD	0
51	RAP1A	0	0	0	0	0	FSHD	0
671	PLAG1	0	0	0	0	0	FSHD	0
80	CDC27	0	0	0	0	0	FSHD	0
81	CNOT2	0	0	0	0	0	FSHD	0
991	ALCAM	0	0	0	0	0	FSHD	0
1071	JARID2	0	0	0	0	0	FSHD	0
1231	ATAD2B	0	0	0	0	0	FSHD	0
157	ADD2	0	0	0	0	0	FSHD	0
170	EIF5B	0	0	0	0	0	FSHD	0
182	GMFB	0	0	0	0	0	FSHD	0
193	MET	0	0	0	0	0	FSHD	0
200	PAX3	0	0	0	0	0	FSHD	0
206	PTPN2	0	0	0	0	0	FSHD	0
2081	RAP1GDS1	0	0	0	0	0	FSHD	0
262	NOTCH2	0	0	0	0	0	FSHD	0
273	RANBP2	0	0	0	0	0	FSHD	0
283	SOWAHC	0	0	0	0	0	FSHD	0
314	CTTNBP2NL	0	0	0	0	0	FSHD	0
325	GRIA4	0	0	0	0	0	FSHD	0
3281	KCNK2	0	0	0	0	0	FSHD	0
334	NEDD9	0	0	0	0	0	FSHD	0
344	RAB1A	0	0	0	0	0	FSHD	0
3681	YAF2	0	0	0	0	0	FSHD	0
371	ZBTB39	0	0	0	0	0	FSHD	0
375	ACSL4	0	0	0	0	0	FSHD	0
407	HIPK3	0	0	0	0	0	FSHD	0
409	INO80D	0	0	0	0	0	FSHD	0
422	NTRK2	0	0	0	0	0	FSHD	0
483	FGB	0	0	0	0	0	FSHD	0
491	HELLS	0	0	0	0	0	FSHD	0
503	MYO9A	0	0	0	0	0	FSHD	0
513	PLCG1	0	0	0	0	0	FSHD	0
515	PSEN1	0	0	0	0	0	FSHD	0
516	PTPRJ	0	0	0	0	0	FSHD	0
519	RBMS1	0	0	0	0	0	FSHD	0
525	SEMA4C	0	0	0	0	0	FSHD	0
561	BCL2	0	0	0	0	0	FSHD	0
570	CLIP1	0	0	0	0	0	FSHD	0
592	GNAI1	0	0	0	0	0	FSHD	0
594	HMGN3	0	0	0	0	0	FSHD	0
6121	NFE2L2	0	0	0	0	0	FSHD	0
626	PLP1	0	0	0	0	0	FSHD	0
627	POLH	0	0	0	0	0	FSHD	0
645	SMAD1	0	0	0	0	0	FSHD	0
662	TMEM108	0	0	0	0	0	FSHD	0
670	UBE4A	0	0	0	0	0	FSHD	0
760	MEIS2	0	0	0	0	0	FSHD	0
762	METTL6	0	0	0	0	0	FSHD	0
810	STAM	0	0	0	0	0	FSHD	0
835	WSB2	0	0	0	0	0	FSHD	0
863	CD151	0	0	0	0	0	FSHD	0
864	CDYL	0	0	0	0	0	FSHD	0
884	EIF5	0	0	0	0	0	FSHD	0
8901	FBN2	0	0	0	0	0	FSHD	0
893	FNTB	0	0	0	0	0	FSHD	0
896	GABRB2	0	0	0	0	0	FSHD	0
909	KIF1C	0	0	0	0	0	FSHD	0
919	MCOLN3	0	0	0	0	0	FSHD	0
925	MYO1F	0	0	0	0	0	FSHD	0
969	SMAD6	0	0	0	0	0	FSHD	0
998	XK	0	0	0	0	0	FSHD	0
10341	CAPRIN2	0	0	0	0	0	FSHD	0
1036	CASP2	0	0	0	0	0	FSHD	0
1044	CD34	0	0	0	0	0	FSHD	0
1045	CD86	0	0	0	0	0	FSHD	0
1098	IVD	0	0	0	0	0	FSHD	0
1110	MED14	0	0	0	0	0	FSHD	0
11201	NPY2R	0	0	0	0	0	FSHD	0
1122	OAS1	0	0	0	0	0	FSHD	0
1131	PLP2	0	0	0	0	0	FSHD	0
1132	POLR2H	0	0	0	0	0	FSHD	0
1148	RGS3	0	0	0	0	0	FSHD	0
1150	RIPOR2	0	0	0	0	0	FSHD	0
1161	SMNDC1	0	0	0	0	0	FSHD	0
12131	ANGPT1	0	0	0	0	0	FSHD	0
1220	BCL9	0	0	0	0	0	FSHD	0
1233	CDC5L	0	0	0	0	0	FSHD	0
1244	CT62	0	0	0	0	0	FSHD	0
1248	DDAH1	0	0	0	0	0	FSHD	0
1261	FAM81A	0	0	0	0	0	FSHD	0
1282	HSPA4	0	0	0	0	0	FSHD	0
1283	HTR2A	0	0	0	0	0	FSHD	0
1284	ICAM1	0	0	0	0	0	FSHD	0
12881	KCNA5	0	0	0	0	0	FSHD	0
1293	KPNB1	0	0	0	0	0	FSHD	0
1294	LILRB4	0	0	0	0	0	FSHD	0
1301	LTBP2	0	0	0	0	0	FSHD	0
1310	MTOR	0	0	0	0	0	FSHD	0
1315	NRCAM	0	0	0	0	0	FSHD	0
1318	NT5C3A	0	0	0	0	0	FSHD	0
1333	PPP2R5A	0	0	0	0	0	FSHD	0
1339	PSKH1	0	0	0	0	0	FSHD	0
1347	RER1	0	0	0	0	0	FSHD	0
1370	SRSF7	0	0	0	0	0	FSHD	0
14111	AACS	0	0	0	0	0	FSHD	0
1413	ACTL6A	0	0	0	0	0	FSHD	0
1431	BBOF1	0	0	0	0	0	FSHD	0
1439	C1QTNF7	0	0	0	0	0	FSHD	0
1464	CRY1	0	0	0	0	0	FSHD	0
1506	FYB1	0	0	0	0	0	FSHD	0
1507	GABRA1	0	0	0	0	0	FSHD	0
1513	GOT2	0	0	0	0	0	FSHD	0
1525	IBSP	0	0	0	0	0	FSHD	0
1527	IDH1	0	0	0	0	0	FSHD	0
1557	MYO6	0	0	0	0	0	FSHD	0
1579	PLS1	0	0	0	0	0	FSHD	0
1582	POLA1	0	0	0	0	0	FSHD	0
1734	COL4A5	0	0	0	0	0	FSHD	0
17381	CYGB	0	0	0	0	0	FSHD	0
1740	DARS1	0	0	0	0	0	FSHD	0
1743	DOCK1	0	0	0	0	0	FSHD	0
1745	DPYSL3	0	0	0	0	0	FSHD	0
1760	FGFR3	0	0	0	0	0	FSHD	0
1773	GYPE	0	0	0	0	0	FSHD	0
1788	ISCU	0	0	0	0	0	FSHD	0
1790	ITGB8	0	0	0	0	0	FSHD	0
1806	LRP3	0	0	0	0	0	FSHD	0
1829	NNAT	0	0	0	0	0	FSHD	0
1837	PDAP1	0	0	0	0	0	FSHD	0
1840	PFKM	0	0	0	0	0	FSHD	0
1844	PLAA	0	0	0	0	0	FSHD	0
1856	PTHLH	0	0	0	0	0	FSHD	0
1876	RSU1	0	0	0	0	0	FSHD	0
1891	SMAD2	0	0	0	0	0	FSHD	0
1964	AGFG1	0	0	0	0	0	FSHD	0
1974	BCAT2	0	0	0	0	0	FSHD	0
1997	CHID1	0	0	0	0	0	FSHD	0
2027	GABRG3	0	0	0	0	0	FSHD	0
2029	GAREM1	0	0	0	0	0	FSHD	0
2033	GJB3	0	0	0	0	0	FSHD	0
2034	GLUD2	0	0	0	0	0	FSHD	0
2040	GSTM5	0	0	0	0	0	FSHD	0
2045	HDAC2	0	0	0	0	0	FSHD	0
2048	HSF2	0	0	0	0	0	FSHD	0
2051	IGFBP5	0	0	0	0	0	FSHD	0
2066	LCP2	0	0	0	0	0	FSHD	0
2084	MLANA	0	0	0	0	0	FSHD	0
2098	NRL	0	0	0	0	0	FSHD	0
2112	PIK3CB	0	0	0	0	0	FSHD	0
2113	PKNOX1	0	0	0	0	0	FSHD	0
2128	SCML1	0	0	0	0	0	FSHD	0
2134	SIGMAR1	0	0	0	0	0	FSHD	0
2144	SMARCA4	0	0	0	0	0	FSHD	0
2145	SND1-IT1	0	0	0	0	0	FSHD	0
2212	APTX	0	0	0	0	0	FSHD	0
2216	B4GALNT1	0	0	0	0	0	FSHD	0
2235	CCR5	0	0	0	0	0	FSHD	0
2241	CLN5	0	0	0	0	0	FSHD	0
2256	EIF4H	0	0	0	0	0	FSHD	0
2267	FCGR3A	0	0	0	0	0	FSHD	0
2288	GRINA	0	0	0	0	0	FSHD	0
2291	HLA-DOA	0	0	0	0	0	FSHD	0
2295	HOXC10	0	0	0	0	0	FSHD	0
2303	IRF8	0	0	0	0	0	FSHD	0
2319	LIPA	0	0	0	0	0	FSHD	0
2343	NCAPG2	0	0	0	0	0	FSHD	0
2370	PLOD2	0	0	0	0	0	FSHD	0
2374	PRKCA	0	0	0	0	0	FSHD	0
2381	PUDP	0	0	0	0	0	FSHD	0
2389	RLN1	0	0	0	0	0	FSHD	0
2395	RPN2	0	0	0	0	0	FSHD	0
2412	TAF12	0	0	0	0	0	FSHD	0
2461	ADAMTS15	0	0	0	0	0	FSHD	0
2480	C1QTNF6	0	0	0	0	0	FSHD	0
2487	CEBPG	0	0	0	0	0	FSHD	0
2549	KNG1	0	0	0	0	0	FSHD	0
2551	LANCL2	0	0	0	0	0	FSHD	0
2559	MCM2	0	0	0	0	0	FSHD	0
2562	MFAP4	0	0	0	0	0	FSHD	0
2565	MT1F	0	0	0	0	0	FSHD	0
2569	NAA35	0	0	0	0	0	FSHD	0
2576	PFDN2	0	0	0	0	0	FSHD	0
2594	RRH	0	0	0	0	0	FSHD	0
2622	UGT1A10	0	0	0	0	0	FSHD	0
2647	APBB2	0	0	0	0	0	FSHD	0
2668	CIRBP	0	0	0	0	0	FSHD	0
2681	DOK1	0	0	0	0	0	FSHD	0
2724	LAG3	0	0	0	0	0	FSHD	0
2725	LAMA5	0	0	0	0	0	FSHD	0
2743	MRPL19	0	0	0	0	0	FSHD	0
2745	MSI1	0	0	0	0	0	FSHD	0
2759	PPP2R5B	0	0	0	0	0	FSHD	0
13	QKI	0	0	0	0	0	LGMD	0
213	NLK	0	0	0	0	0	LGMD	0
372	AFF3	0	0	0	0	0	LGMD	0
391	BCL2	0	0	0	0	0	LGMD	0
412	DOCK3	0	0	0	0	0	LGMD	0
452	JARID2	0	0	0	0	0	LGMD	0
56	ASPH	0	0	0	0	0	LGMD	0
64	MED14	0	0	0	0	0	LGMD	0
88	FGF2	0	0	0	0	0	LGMD	0
931	LTBP2	0	0	0	0	0	LGMD	0
148	CACNA2D2	0	0	0	0	0	LGMD	0
176	NFIC	0	0	0	0	0	LGMD	0
179	PDE4B	0	0	0	0	0	LGMD	0
1821	PKNOX1	0	0	0	0	0	LGMD	0
1851	RBM19	0	0	0	0	0	LGMD	0
201	TPMT	0	0	0	0	0	LGMD	0
2061	YAF2	0	0	0	0	0	LGMD	0
216	C1QTNF7	0	0	0	0	0	LGMD	0
240	FKTN	0	0	0	0	0	LGMD	0
249	INO80D	0	0	0	0	0	LGMD	0
254	KIAA0100	0	0	0	0	0	LGMD	0
263	MT1F	0	0	0	0	0	LGMD	0
2731	PSMA4	0	0	0	0	0	LGMD	0
307	AGFG1	0	0	0	0	0	LGMD	0
309	ANOS1	0	0	0	0	0	LGMD	0
310	B4GALNT1	0	0	0	0	0	LGMD	0
346	IGFBP2	0	0	0	0	0	LGMD	0
347	ITGB2	0	0	0	0	0	LGMD	0
359	NECTIN1	0	0	0	0	0	LGMD	0
3682	PLPPR2	0	0	0	0	0	LGMD	0
369	POU2F2	0	0	0	0	0	LGMD	0
385	TRAF3	0	0	0	0	0	LGMD	0

## Sheet: CommonMeSHSS
	ID	DMD	DM1	DM2	FSHD1	LGMD R1 calpain3-related	miRNA_DE_set	SUM
2291	PKHD1	1	1	1	0	0	DM2	3
66	PKHD1	1	1	1	0	0	DMD	3
323	TBC1D25	1	1	1	0	0	DMD	3
2561	MRPS5	1	1	1	0	0	LGMD	3
113	CALU	0	1	1	0	0	DM1	2
14	PTPRG	0	1	1	0	0	DMD	2
40	ANK3	1	0	0	0	0	DM1	1
367	GALK2	1	0	0	0	0	DM2	1
599	GALK2	1	0	0	0	0	FSHD	1
39	ALCAM	0	0	0	0	0	DM1	0
55	FGF2	0	0	0	0	0	DM1	0
60	INO80D	0	0	0	0	0	DM1	0
79	PDE4B	0	0	0	0	0	DM1	0
80	PLAG1	0	0	0	0	0	DM1	0
85	RAD51B	0	0	0	0	0	DM1	0
101	AFF3	0	0	0	0	0	DM1	0
115	CAV1	0	0	0	0	0	DM1	0
134	DOCK3	0	0	0	0	0	DM1	0
202	ZBTB39	0	0	0	0	0	DM1	0
215	AGFG1	0	0	0	0	0	DM1	0
217	AIMP1	0	0	0	0	0	DM1	0
229	ATAD2B	0	0	0	0	0	DM1	0
286	ENO2	0	0	0	0	0	DM1	0
316	GSG1L	0	0	0	0	0	DM1	0
326	HTR2A	0	0	0	0	0	DM1	0
330	IVD	0	0	0	0	0	DM1	0
331	JARID2	0	0	0	0	0	DM1	0
343	KNG1	0	0	0	0	0	DM1	0
344	KRR1	0	0	0	0	0	DM1	0
374	MSI1	0	0	0	0	0	DM1	0
390	PDAP1	0	0	0	0	0	DM1	0
403	RAP1GDS1	0	0	0	0	0	DM1	0
410	RFX3	0	0	0	0	0	DM1	0
414	SCML1	0	0	0	0	0	DM1	0
432	SMAD6	0	0	0	0	0	DM1	0
449	TENT5D	0	0	0	0	0	DM1	0
474	YAF2	0	0	0	0	0	DM1	0
13	FNDC3B	0	0	0	0	0	DM2	0
16	JARID2	0	0	0	0	0	DM2	0
19	MFSD14A	0	0	0	0	0	DM2	0
27	SOWAHC	0	0	0	0	0	DM2	0
34	BCL2	0	0	0	0	0	DM2	0
52	KCNJ2	0	0	0	0	0	DM2	0
53	KRAS	0	0	0	0	0	DM2	0
56	MED14	0	0	0	0	0	DM2	0
61	NOTCH2	0	0	0	0	0	DM2	0
851	TMEM108	0	0	0	0	0	DM2	0
103	ALCAM	0	0	0	0	0	DM2	0
108	AP3S1	0	0	0	0	0	DM2	0
122	CACNB2	0	0	0	0	0	DM2	0
129	CNOT3	0	0	0	0	0	DM2	0
132	CT62	0	0	0	0	0	DM2	0
150	ESR1	0	0	0	0	0	DM2	0
177	KCNK2	0	0	0	0	0	DM2	0
178	KCNMA1	0	0	0	0	0	DM2	0
188	MAGI2	0	0	0	0	0	DM2	0
2021	MT1F	0	0	0	0	0	DM2	0
205	MYO9A	0	0	0	0	0	DM2	0
2151	NRARP	0	0	0	0	0	DM2	0
228	PIGA	0	0	0	0	0	DM2	0
240	PTPN1	0	0	0	0	0	DM2	0
242	QKI	0	0	0	0	0	DM2	0
244	RAP1A	0	0	0	0	0	DM2	0
283	TACR1	0	0	0	0	0	DM2	0
328	ASPH	0	0	0	0	0	DM2	0
336	CASP2	0	0	0	0	0	DM2	0
3441	CPT1A	0	0	0	0	0	DM2	0
3741	GSTM5	0	0	0	0	0	DM2	0
376	HIPK3	0	0	0	0	0	DM2	0
4141	OAS2	0	0	0	0	0	DM2	0
417	PABPC3	0	0	0	0	0	DM2	0
424	PTPN9	0	0	0	0	0	DM2	0
431	RPL37A	0	0	0	0	0	DM2	0
439	SLC30A9	0	0	0	0	0	DM2	0
450	TAF1	0	0	0	0	0	DM2	0
476	YAF2	0	0	0	0	0	DM2	0
3	MFSD14A	0	0	0	0	0	DMD	0
9	JARID2	0	0	0	0	0	DMD	0
11	MED14	0	0	0	0	0	DMD	0
161	CLCN3	0	0	0	0	0	DMD	0
29	PIGA	0	0	0	0	0	DMD	0
31	SOWAHC	0	0	0	0	0	DMD	0
44	QKI	0	0	0	0	0	DMD	0
46	RCC2	0	0	0	0	0	DMD	0
87	PCCA	0	0	0	0	0	DMD	0
105	ALCAM	0	0	0	0	0	DMD	0
110	CACNB2	0	0	0	0	0	DMD	0
118	KRAS	0	0	0	0	0	DMD	0
143	CPT1A	0	0	0	0	0	DMD	0
154	MT1F	0	0	0	0	0	DMD	0
158	NLK	0	0	0	0	0	DMD	0
184	CAPN1	0	0	0	0	0	DMD	0
196	EZH2	0	0	0	0	0	DMD	0
214	PRKG2	0	0	0	0	0	DMD	0
277	ITGA3	0	0	0	0	0	DMD	0
284	LMO7	0	0	0	0	0	DMD	0
297	NIT1	0	0	0	0	0	DMD	0
299	NTRK2	0	0	0	0	0	DMD	0
309	PSMA4	0	0	0	0	0	DMD	0
348	C1QTNF7	0	0	0	0	0	DMD	0
380	NFIB	0	0	0	0	0	DMD	0
381	NFIC	0	0	0	0	0	DMD	0
4031	S1PR2	0	0	0	0	0	DMD	0
21	FNDC3B	0	0	0	0	0	FSHD	0
23	GMFB	0	0	0	0	0	FSHD	0
24	HELLS	0	0	0	0	0	FSHD	0
271	JARID2	0	0	0	0	0	FSHD	0
311	MET	0	0	0	0	0	FSHD	0
47	SOWAHC	0	0	0	0	0	FSHD	0
51	UBE4A	0	0	0	0	0	FSHD	0
58	ACTL6A	0	0	0	0	0	FSHD	0
65	BCL2	0	0	0	0	0	FSHD	0
91	FYB1	0	0	0	0	0	FSHD	0
106	KCNA5	0	0	0	0	0	FSHD	0
114	MED14	0	0	0	0	0	FSHD	0
1221	NEDD9	0	0	0	0	0	FSHD	0
126	NOTCH2	0	0	0	0	0	FSHD	0
128	PAX3	0	0	0	0	0	FSHD	0
164	TMEM108	0	0	0	0	0	FSHD	0
192	ALCAM	0	0	0	0	0	FSHD	0
239	CLN5	0	0	0	0	0	FSHD	0
247	CT62	0	0	0	0	0	FSHD	0
251	CTTNBP2NL	0	0	0	0	0	FSHD	0
256	DDAH1	0	0	0	0	0	FSHD	0
290	FGB	0	0	0	0	0	FSHD	0
294	GABRA1	0	0	0	0	0	FSHD	0
300	GYPE	0	0	0	0	0	FSHD	0
304	HMGN3	0	0	0	0	0	FSHD	0
315	KCNK2	0	0	0	0	0	FSHD	0
3431	MT1F	0	0	0	0	0	FSHD	0
346	MYO9A	0	0	0	0	0	FSHD	0
368	PLAG1	0	0	0	0	0	FSHD	0
369	PLCG1	0	0	0	0	0	FSHD	0
373	POLR2H	0	0	0	0	0	FSHD	0
3761	PPP2R5A	0	0	0	0	0	FSHD	0
382	PTPN2	0	0	0	0	0	FSHD	0
385	QKI	0	0	0	0	0	FSHD	0
387	RAP1A	0	0	0	0	0	FSHD	0
411	SMAD1	0	0	0	0	0	FSHD	0
413	SMARCA4	0	0	0	0	0	FSHD	0
465	ZBTB39	0	0	0	0	0	FSHD	0
526	CASP2	0	0	0	0	0	FSHD	0
548	COL4A5	0	0	0	0	0	FSHD	0
561	CYGB	0	0	0	0	0	FSHD	0
575	EIF5	0	0	0	0	0	FSHD	0
576	EIF5B	0	0	0	0	0	FSHD	0
591	FGFR3	0	0	0	0	0	FSHD	0
619	GSTM5	0	0	0	0	0	FSHD	0
625	HIPK3	0	0	0	0	0	FSHD	0
634	IRF8	0	0	0	0	0	FSHD	0
636	IVD	0	0	0	0	0	FSHD	0
645	KNG1	0	0	0	0	0	FSHD	0
658	LRP3	0	0	0	0	0	FSHD	0
666	MCOLN3	0	0	0	0	0	FSHD	0
667	METTL6	0	0	0	0	0	FSHD	0
670	MSI1	0	0	0	0	0	FSHD	0
681	NT5C3A	0	0	0	0	0	FSHD	0
689	PDAP1	0	0	0	0	0	FSHD	0
699	PLP2	0	0	0	0	0	FSHD	0
701	POLA1	0	0	0	0	0	FSHD	0
712	PSEN1	0	0	0	0	0	FSHD	0
713	PSKH1	0	0	0	0	0	FSHD	0
723	RGS3	0	0	0	0	0	FSHD	0
741	SMAD2	0	0	0	0	0	FSHD	0
807	YAF2	0	0	0	0	0	FSHD	0
6	JARID2	0	0	0	0	0	LGMD	0
10	BCL2	0	0	0	0	0	LGMD	0
141	NLK	0	0	0	0	0	LGMD	0
291	QKI	0	0	0	0	0	LGMD	0
661	CACNA2D2	0	0	0	0	0	LGMD	0
75	FGF2	0	0	0	0	0	LGMD	0
82	MED14	0	0	0	0	0	LGMD	0
93	PDE4B	0	0	0	0	0	LGMD	0
96	RBM19	0	0	0	0	0	LGMD	0
121	ASPH	0	0	0	0	0	LGMD	0
1321	DOCK3	0	0	0	0	0	LGMD	0
1581	MT1F	0	0	0	0	0	LGMD	0
168	PSMA4	0	0	0	0	0	LGMD	0
186	TPMT	0	0	0	0	0	LGMD	0
197	AFF3	0	0	0	0	0	LGMD	0
198	AGFG1	0	0	0	0	0	LGMD	0
201	B4GALNT1	0	0	0	0	0	LGMD	0
2421	INO80D	0	0	0	0	0	LGMD	0
2441	ITGB2	0	0	0	0	0	LGMD	0
258	NECTIN1	0	0	0	0	0	LGMD	0
259	NFIC	0	0	0	0	0	LGMD	0
270	PLPPR2	0	0	0	0	0	LGMD	0
2711	POU2F2	0	0	0	0	0	LGMD	0
2941	TRAF3	0	0	0	0	0	LGMD	0
303	YAF2	0	0	0	0	0	LGMD	0

## Sheet: CommonTarsALL
	ID	DMD	DM1	DM2	FSHD1	LGMD R1 calpain3-related	SUM
15	ETS1	1	1	1	1	1	5
19	NR3C1	1	1	1	1	1	5
405	MBNL3	1	1	1	1	1	5
504	ROBO1	1	1	1	1	1	5
714	JARID2	1	1	1	1	1	5
7	RHOT1	0	1	1	1	1	4
16	FIGN	0	1	1	1	1	4
25	CTNNB1	0	1	1	1	1	4
65	SPRY3	0	1	1	1	1	4
69	ALCAM	1	1	1	1	0	4
72	CUL5	0	1	1	1	1	4
85	MAP4K3	1	1	1	1	0	4
88	MYH10	0	1	1	1	1	4
99	YAF2	0	1	1	1	1	4
135	API5	0	1	1	1	1	4
139	CCSER2	0	1	1	1	1	4
172	SMAP1	1	1	1	1	0	4
195	DLG5	1	1	1	1	0	4
216	PLEKHH2	1	1	0	1	1	4
219	SERTAD2	1	1	1	0	1	4
236	ATP2A2	1	1	1	0	1	4
259	INO80D	0	1	1	1	1	4
261	LCLAT1	0	1	1	1	1	4
277	RAB21	1	1	1	1	0	4
301	ABCA13	1	1	1	1	0	4
318	CYBRD1	1	1	1	1	0	4
323	EPB41	0	1	1	1	1	4
366	TRIM33	0	1	1	1	1	4
555	CTNND1	0	1	1	1	1	4
631	ST6GAL2	0	1	1	1	1	4
635	TDRKH	1	1	1	1	0	4
646	VGLL3	1	1	1	1	0	4
672	C1QTNF7	1	1	0	1	1	4
722	MAP3K2	1	1	1	1	0	4
729	NFAT5	0	1	1	1	1	4
732	OGG1	0	1	1	1	1	4
1055	PHF24	1	1	1	1	0	4
1096	QKI	1	0	1	1	1	4
1215	CPEB1	1	0	1	1	1	4
1253	HLA-F	1	0	1	1	1	4
1282	DICER1	1	0	1	1	1	4
1289	MINDY2	1	0	1	1	1	4
1335	MED14	1	0	1	1	1	4
1354	TBC1D8B	1	0	1	1	1	4
1369	BHLHE22	1	0	1	1	1	4
1387	JPH2	1	0	1	1	1	4
1439	MACROD2	1	0	1	1	1	4
1503	NETO2	1	0	1	1	1	4
1526	TCF7L2	1	0	1	1	1	4
1589	SORCS1	1	0	1	1	1	4
1656	OSBPL9	1	0	1	1	1	4
1709	FANCD2	1	0	1	1	1	4
1717	HLA-G	1	0	1	1	1	4
1726	METTL21EP	1	0	1	1	1	4
1730	NBR1	1	0	1	1	1	4
1787	DDX5	1	0	1	1	1	4
1813	MRO	1	0	1	1	1	4
1829	RBM23	1	0	1	1	1	4
1837	SLC25A22	1	0	1	1	1	4
1859	ABCA6	1	0	1	1	1	4
1868	C5orf51	1	0	1	1	1	4
1933	SLCO1B3	1	0	1	1	1	4
1952	ZNF547	1	0	1	1	1	4
2062	ZBTB38	1	0	1	1	1	4
2083	BSCL2	1	0	1	1	1	4
2085	CAAP1	1	0	1	1	1	4
2145	NAV1	1	0	1	1	1	4
2209	ZNF792	1	0	1	1	1	4
2301	SLC41A1	1	0	1	1	1	4
2314	TMED5	1	0	1	1	1	4
2321	TSEN2	1	0	1	1	1	4
2382	LINC00484	1	0	1	1	1	4
2407	PPIB	1	0	1	1	1	4
2445	TYW3	1	0	1	1	1	4
2474	C18orf63	1	0	1	1	1	4
2492	EHMT2	1	0	1	1	1	4
2541	MT1H	1	0	1	1	1	4
2546	NOC3L	1	0	1	1	1	4
2582	TRIM31	1	0	1	1	1	4
2599	AADACL4	1	0	1	1	1	4
2647	HLA-J	1	0	1	1	1	4
2660	LINC01289	1	0	1	1	1	4
2662	LINC01531	1	0	1	1	1	4
2667	MIEF1	1	0	1	1	1	4
2669	MT1F	1	0	1	1	1	4
2722	ZNF8	1	0	1	1	1	4
2815	UBE2L6	1	0	1	1	1	4
1	PSIP1	0	1	0	1	1	3
2	RNF38	0	1	1	1	0	3
8	CARF	0	1	1	1	0	3
9	GTF3C4	1	1	0	1	0	3
10	SORCS3	0	1	1	1	0	3
11	STOX2	0	1	1	1	0	3
13	ATP1B1	0	1	1	1	0	3
24	ACVR2A	0	1	0	1	1	3
31	SLC38A2	0	1	0	1	1	3
37	CPSF6	0	1	1	1	0	3
44	PHIP	0	1	1	1	0	3
47	SUCO	0	1	0	1	1	3
49	USP37	0	1	1	1	0	3
50	VEGFA	1	1	0	1	0	3
52	ZSWIM6	0	1	1	1	0	3
58	GSK3B	0	1	1	1	0	3
60	KIF20B	0	1	0	1	1	3
61	KL	0	1	0	1	1	3
64	SOS2	0	1	1	1	0	3
70	CNEP1R1	0	1	1	1	0	3
75	EFCAB13	0	1	0	1	1	3
77	FRG1BP	0	1	0	1	1	3
80	GPR180	0	1	1	1	0	3
87	MOSMO	0	1	0	1	1	3
89	PARD6B	0	1	1	1	0	3
91	SCN2A	0	1	0	1	1	3
92	SIAH1	0	1	1	1	0	3
98	UBR3	0	1	1	1	0	3
108	DENND5B	0	1	0	1	1	3
114	HACD3	0	1	0	1	1	3
115	HAPLN1	0	1	1	1	0	3
121	NLGN1	0	1	0	1	1	3
129	TNFRSF11B	1	1	1	0	0	3
131	ZBTB34	1	1	0	0	1	3
136	C5orf24	0	1	1	0	1	3
138	CCDC62	0	1	1	1	0	3
142	DDX46	0	1	0	1	1	3
146	FAM241A	0	1	1	1	0	3
150	FRG1JP	0	1	0	1	1	3
152	GABRA2	0	1	1	1	0	3
154	HIPK3	0	1	1	1	0	3
160	MED13L	0	1	0	1	1	3
161	MINDY3	0	1	0	1	1	3
165	NR2C1	0	1	1	0	1	3
166	PDAP1	0	1	1	1	0	3
174	TARDBP	0	1	0	1	1	3
177	USH2A	0	1	1	1	0	3
184	AEBP2	0	1	1	1	0	3
185	AGFG1	0	1	0	1	1	3
192	CREBRF	0	1	1	1	0	3
200	ELOC	0	1	0	1	1	3
208	LPP	0	1	1	1	0	3
218	RB1	0	1	1	1	0	3
222	THADA	0	1	0	1	1	3
225	TMEM68	1	1	0	1	0	3
231	ZC3H12C	0	1	1	1	0	3
234	ZNF280D	0	1	1	1	0	3
240	C2orf68	0	1	1	1	0	3
252	GCOM1	1	1	0	1	0	3
260	KCNK2	0	1	1	1	0	3
262	LINC00907	0	1	1	1	0	3
278	RAP1GDS1	0	1	1	1	0	3
287	SLAIN1	0	1	1	1	0	3
298	ZCCHC14	0	1	0	1	1	3
305	AKIRIN1	0	1	1	1	0	3
307	ARMC8	0	1	1	1	0	3
309	B3GNT5	0	1	1	1	0	3
311	BIRC6	0	1	1	1	0	3
317	CREBBP	0	1	1	1	0	3
324	EPHA3	0	1	1	1	0	3
334	KCTD16	0	1	1	1	0	3
342	MAP4K5	0	1	1	1	0	3
343	MEX3D	0	1	1	1	0	3
346	MPC1	0	1	1	0	1	3
347	MRPS16	0	1	1	1	0	3
348	NPY2R	0	1	1	1	0	3
349	PAK5	0	1	1	1	0	3
362	SLC10A2	0	1	1	1	0	3
369	ZDHHC15	0	1	1	1	0	3
380	CD200R1	1	1	0	0	1	3
383	CISD2	0	1	0	1	1	3
386	DIPK2A	0	1	0	1	1	3
390	EIF4E3	0	1	0	1	1	3
403	LAMB1	0	1	0	1	1	3
407	MGAT4A	0	1	1	0	1	3
412	PAK2	1	1	1	0	0	3
418	RASGRP1	0	1	0	1	1	3
428	STEAP4	0	1	0	1	1	3
446	ANKMY2	0	1	1	0	1	3
447	ANKRD50	0	1	0	1	1	3
449	ARID3B	0	1	1	1	0	3
454	BCLAF1	0	1	0	1	1	3
459	CLDN8	0	1	0	1	1	3
468	E2F7	0	1	0	1	1	3
469	EIF5A2	0	1	1	1	0	3
473	FAM81A	0	1	1	1	0	3
474	FGF2	0	1	1	0	1	3
482	IQSEC2	0	1	1	1	0	3
490	MAP7D2	0	1	1	1	0	3
506	SERBP1	0	1	1	1	0	3
511	SPOPL	0	1	0	1	1	3
513	SYTL4	0	1	0	1	1	3
515	THAP6	0	1	1	1	0	3
519	TNRC6B	0	1	1	1	0	3
520	TRIL	0	1	0	1	1	3
522	TTLL9	0	1	0	1	1	3
533	AGK	1	1	1	0	0	3
540	BEST1	0	1	0	1	1	3
547	CALML4	0	1	0	1	1	3
552	CLSTN1	0	1	0	1	1	3
564	ERLEC1	0	1	0	1	1	3
567	FAM13A	0	1	1	1	0	3
570	FXYD6	0	1	0	1	1	3
571	G2E3	0	1	1	1	0	3
577	GLS2	1	1	1	0	0	3
581	H2AZ2	0	1	1	1	0	3
610	PKNOX1	0	1	0	1	1	3
639	TNFSF10	0	1	0	1	1	3
645	USP6	0	1	0	1	1	3
647	ZDHHC21	0	1	1	1	0	3
655	ZNRF3	0	1	1	1	0	3
657	ADAR	0	1	1	1	0	3
659	ARHGEF39	0	1	1	1	0	3
664	ATP2B4	1	1	1	0	0	3
676	CCDC88C	0	1	0	1	1	3
679	CEP72	0	1	0	1	1	3
681	CHIC1	0	1	1	1	0	3
683	CLIP3	1	1	0	1	0	3
685	CLVS2	0	1	1	1	0	3
690	DOCK3	0	1	1	0	1	3
693	FAM117A	1	1	0	1	0	3
695	FBXO41	0	1	0	1	1	3
708	HECW2	0	1	1	1	0	3
709	HERC6	0	1	1	1	0	3
749	SH3D19	0	1	1	1	0	3
764	USPL1	0	1	1	1	0	3
767	WNT9B	0	1	1	1	0	3
774	ZNF382	0	1	0	1	1	3
776	ZRANB1	1	1	1	0	0	3
782	APMAP	0	1	1	1	0	3
783	ATP1B4	0	1	1	1	0	3
790	CCDC96	0	1	0	1	1	3
794	CHCHD7	0	1	1	1	0	3
798	CXCL11	1	1	1	0	0	3
810	FAM120AOS	0	1	0	1	1	3
812	FCAR	0	1	1	1	0	3
819	HELQ	0	1	1	1	0	3
826	KIAA0232	0	1	0	1	1	3
830	LINC02872	0	1	1	1	0	3
831	LMOD1	0	1	1	1	0	3
842	NIBAN3	0	1	0	1	1	3
845	PARS2	0	1	1	1	0	3
859	SLC39A1	0	1	0	1	1	3
871	TTC19	0	1	0	1	1	3
875	XRRA1	0	1	0	1	1	3
887	ANAPC5	0	1	0	1	1	3
896	CCDC85C	0	1	0	1	1	3
911	FAR1	0	1	1	1	0	3
921	GTF2IRD2B	0	1	0	1	1	3
926	IQCJ	0	1	0	1	1	3
951	OPCML	0	1	0	1	1	3
954	PRRC1	0	1	1	1	0	3
955	PUDP	0	1	1	1	0	3
980	WDR6	0	1	1	0	1	3
986	100129104	0	1	0	1	1	3
988	ACOX1	0	1	0	1	1	3
1012	EVC	0	1	1	1	0	3
1028	KNG1	0	1	1	1	0	3
1042	MFAP3L	0	1	0	1	1	3
1100	PTEN	1	0	1	1	0	3
1111	CDK17	1	0	1	1	0	3
1157	USP15	1	0	1	1	0	3
1162	GPATCH2L	1	0	1	1	0	3
1171	RAB10	0	0	1	1	1	3
1206	SYNJ1	1	0	1	1	0	3
1209	TENT5A	1	0	1	1	0	3
1210	TOB1	1	0	1	1	0	3
1228	OPRM1	1	0	1	1	0	3
1240	ATRNL1	1	0	1	1	0	3
1261	PCDH17	1	0	1	1	0	3
1267	RIMS1	1	0	1	1	0	3
1269	SESN3	1	0	1	1	0	3
1312	AHR	1	0	1	1	0	3
1313	ALS2	1	0	1	1	0	3
1344	QSER1	1	0	1	1	0	3
1368	ARL8B	1	0	1	1	0	3
1371	CAP1	1	0	1	1	0	3
1390	MAGI1	1	0	1	1	0	3
1418	AKAP9	1	0	1	1	0	3
1429	IL6ST	1	0	1	1	0	3
1430	IPO8	1	0	1	1	0	3
1435	LARP4	1	0	1	1	0	3
1469	BCL2	0	0	1	1	1	3
1482	EGR2	1	0	1	1	0	3
1504	NPNT	1	0	1	1	0	3
1528	UBA6	1	0	1	1	0	3
1543	CAST	0	0	1	1	1	3
1550	DCAF10	1	0	1	1	0	3
1572	M6PR	0	0	1	1	1	3
1585	RIMKLB	1	0	1	1	0	3
1590	SOWAHC	1	0	1	1	0	3
1611	ZFYVE26	1	0	1	1	0	3
1614	ADAM12	1	0	1	1	0	3
1658	PCSK6	1	0	1	1	0	3
1693	ATXN7L3	0	0	1	1	1	3
1744	RERG	1	0	1	1	0	3
1770	ADRA2B	1	0	1	1	0	3
1778	CBLL1	1	0	1	1	0	3
1790	ETV1	1	0	1	1	0	3
1807	MAN1A2	1	0	1	1	0	3
1863	ALDH6A1	1	0	1	1	0	3
1934	SMAD4	1	0	1	0	1	3
1956	AQP4	1	0	1	1	0	3
2022	PHEX	1	0	1	1	0	3
2071	ABCC4	1	0	1	1	0	3
2075	ANO5	1	0	1	1	0	3
2116	FXR2	1	0	1	1	0	3
2158	PIGO	1	0	1	1	0	3
2190	TECRL	1	0	1	1	0	3
2234	DEFB132	1	0	1	1	0	3
2346	B3GALNT2	1	0	1	1	0	3
2378	KCNN3	1	0	1	1	0	3
2386	LTBP2	0	0	1	1	1	3
2395	NSD1	0	0	1	1	1	3
2397	NTRK2	1	0	1	1	0	3
2409	PRR30	1	0	1	1	0	3
2438	TFAP4	1	0	1	1	0	3
2469	ATP1A2	1	0	1	0	1	3
2545	NID2	1	0	1	1	0	3
2690	PROSER3	1	0	1	1	0	3
2701	SOX14	1	0	1	1	0	3
2824	ANKFY1	1	0	0	1	1	3
2848	HMBOX1	1	0	0	1	1	3
2849	MTF2	1	0	0	1	1	3
2886	NPM1	1	0	0	1	1	3
2946	PEX2	1	0	0	1	1	3
2961	USP47	1	0	0	1	1	3
2968	DCAF12	1	0	0	1	1	3
3009	B4GALNT1	1	0	0	1	1	3
3	ANK3	0	1	0	1	0	2
4	CPEB2	1	1	0	0	0	2
18	JAZF1	0	1	0	1	0	2
20	PCDH7	0	1	1	0	0	2
22	TMEM135	0	1	1	0	0	2
28	MMP16	1	1	0	0	0	2
29	OXR1	0	1	0	1	0	2
30	PRKACB	0	1	0	1	0	2
33	TET2	0	1	0	0	1	2
34	AZIN1	0	1	0	1	0	2
36	CAPRIN1	0	1	0	1	0	2
38	CREBZF	0	1	0	1	0	2
40	FAM98A	0	1	0	1	0	2
41	FGD4	0	1	0	1	0	2
42	NCKAP1	0	1	0	1	0	2
43	PCDH10	0	1	0	1	0	2
48	TAB2	0	1	0	1	0	2
51	VLDLR	0	1	0	1	0	2
53	AFF3	0	1	0	0	1	2
56	COG3	0	1	0	0	1	2
57	CXADR	0	1	0	0	1	2
62	MGA	0	1	0	1	0	2
66	SRSF11	0	1	0	1	0	2
73	DCAF8	0	1	1	0	0	2
76	FAM126B	0	1	0	1	0	2
78	GPC6	0	1	0	1	0	2
81	GTF2A1	0	1	0	1	0	2
83	KDM4C	0	1	0	1	0	2
84	KHDC4	0	1	0	0	1	2
86	MID1IP1	0	1	0	1	0	2
93	SLK	0	1	0	1	0	2
94	SMC4	0	1	0	1	0	2
95	TMEM161B	0	1	0	1	0	2
97	TOX	0	1	1	0	0	2
100	ZFC3H1	0	1	0	1	0	2
103	AKAP7	0	1	1	0	0	2
105	ATAD2B	0	1	0	1	0	2
106	CALD1	0	1	0	0	1	2
109	DMTF1	0	1	0	0	1	2
110	FAM122B	0	1	0	1	0	2
111	FKBP5	0	1	0	1	0	2
112	FRMD4B	0	1	0	1	0	2
118	MBNL2	0	1	0	1	0	2
120	NCAM1	0	1	0	0	1	2
123	PPP4R1	0	1	0	1	0	2
125	PRRX1	0	1	0	1	0	2
126	RRAS2	0	1	0	1	0	2
127	SMARCAD1	0	1	1	0	0	2
128	STK38	0	1	0	1	0	2
133	ZNF281	0	1	0	1	0	2
141	CYBB	0	1	0	1	0	2
143	EIF1AX	0	1	0	1	0	2
144	ESRP1	0	1	0	1	0	2
148	FGFR2	0	1	0	1	0	2
149	FMNL2	0	1	0	1	0	2
151	FUT8	0	1	0	0	1	2
156	KLHL29	0	1	0	1	0	2
157	LRRC58	0	1	0	1	0	2
167	PHACTR4	0	1	0	1	0	2
168	PMS1	0	1	0	0	1	2
170	SBF2	0	1	0	0	1	2
173	SYDE2	0	1	1	0	0	2
175	TNPO1	0	1	0	1	0	2
179	VWA3B	0	1	0	1	0	2
180	WDR82	0	1	0	0	1	2
183	ADAM28	0	1	0	1	0	2
186	AMOT	0	1	0	1	0	2
189	CAP2	0	1	0	1	0	2
193	CSTF2	0	1	0	0	1	2
196	DR1	0	1	0	1	0	2
197	EDNRA	0	1	1	0	0	2
201	FZD4	0	1	0	1	0	2
206	ITM2B	0	1	0	1	0	2
209	LRRC1	0	1	0	0	1	2
211	MEX3C	0	1	0	1	0	2
220	SMAD1	0	1	0	1	0	2
221	STRADB	0	1	0	1	0	2
224	TMEM245	0	1	0	1	0	2
228	ULK2	0	1	0	1	0	2
229	USP3	0	1	0	1	0	2
232	ZC3H6	0	1	0	1	0	2
237	BRCA1	0	1	0	1	0	2
238	BTRC	0	1	0	1	0	2
239	C15orf40	0	1	0	1	0	2
242	CDK2	0	1	0	1	0	2
243	COL19A1	0	1	0	1	0	2
246	DIS3L2	0	1	0	1	0	2
249	EPHA5	0	1	0	1	0	2
254	GOLGA8A	0	1	0	1	0	2
256	GPM6A	0	1	0	0	1	2
266	MAP2	0	1	1	0	0	2
267	NFYB	0	1	0	1	0	2
268	NUP35	0	1	0	1	0	2
271	PATZ1	0	1	0	0	1	2
273	PIK3CA	0	1	0	1	0	2
274	PIK3CG	0	1	0	0	1	2
275	PSEN1	0	1	0	1	0	2
276	PTCH1	0	1	0	1	0	2
279	RBL2	0	1	1	0	0	2
282	RREB1	0	1	1	0	0	2
286	SIK3	0	1	0	1	0	2
289	SLC1A3	0	1	0	1	0	2
290	SLC25A16	0	1	0	1	0	2
292	TFG	0	1	0	1	0	2
293	TIMP2	0	1	0	1	0	2
294	TRIM55	0	1	0	1	0	2
297	XIAP	0	1	0	1	0	2
299	ZNF148	0	1	0	1	0	2
302	ABCC5	0	1	0	0	1	2
303	ABCG4	0	1	0	1	0	2
304	AFDN	0	1	0	1	0	2
308	ATG4A	0	1	1	0	0	2
312	C1QTNF3	0	1	1	0	0	2
314	CD2AP	0	1	0	1	0	2
316	CD99P1	0	1	1	0	0	2
322	DLG1	0	1	0	1	0	2
325	FAM177A1	0	1	0	0	1	2
326	FBXO11	0	1	0	1	0	2
328	GIT1	0	1	0	1	0	2
331	HTR2A	0	1	0	1	0	2
332	IQUB	0	1	0	1	0	2
333	KCNH5	0	1	0	1	0	2
337	LEMD3	0	1	1	0	0	2
338	LIN7A	0	1	0	1	0	2
341	LZTS2	0	1	0	1	0	2
344	MIPOL1	0	1	0	1	0	2
345	MOSPD1	0	1	0	1	0	2
351	PBX1	0	1	0	1	0	2
352	PDE4B	0	1	0	0	1	2
353	PITPNM3	0	1	1	0	0	2
354	PLAG1	0	1	0	1	0	2
355	PLXNA2	0	1	0	1	0	2
356	POLDIP2	0	1	0	1	0	2
359	RBM41	1	1	0	0	0	2
360	RGMB	0	1	0	1	0	2
361	SIPA1L2	0	1	0	1	0	2
363	SLC16A2	0	1	0	1	0	2
364	SLITRK4	0	1	1	0	0	2
365	SNRPN	0	1	0	0	1	2
368	ZBTB39	0	1	0	1	0	2
370	ZNF217	0	1	0	1	0	2
371	ZNF468	0	1	0	0	1	2
374	ANKRD46	0	1	0	0	1	2
377	BCL6	0	1	0	1	0	2
381	CDC73	0	1	0	1	0	2
382	CIBAR1	0	1	0	1	0	2
384	COG5	0	1	0	1	0	2
385	CYP2C8	0	1	0	1	0	2
387	ECE1	1	1	0	0	0	2
388	EEA1	0	1	0	1	0	2
389	EEF2K	0	1	0	1	0	2
393	FA2H	0	1	0	1	0	2
394	FAT3	0	1	0	0	1	2
397	GALC	0	1	0	0	1	2
399	GPD2	0	1	0	0	1	2
401	HS3ST1	0	1	0	1	0	2
410	OR51E1	0	1	0	1	0	2
413	PANK3	0	1	0	1	0	2
414	PCGF3	0	1	0	1	0	2
415	POTEM	0	1	0	1	0	2
416	PTER	0	1	1	0	0	2
419	RFX3	0	1	1	0	0	2
423	SLC30A7	0	1	0	1	0	2
425	SMAD6	0	1	0	1	0	2
426	SNURF	0	1	0	1	0	2
429	SYNJ2BP	0	1	0	0	1	2
431	TMEM229A	0	1	0	0	1	2
432	TMEM26	0	1	0	0	1	2
433	TNFRSF19	0	1	0	0	1	2
435	UBXN2B	0	1	0	1	0	2
436	UGT3A1	0	1	0	1	0	2
437	VCAN	0	1	0	1	0	2
439	WIF1	0	1	0	1	0	2
444	AHCYL1	0	1	0	1	0	2
448	APBB3	0	1	0	1	0	2
456	C2orf73	0	1	0	0	1	2
458	CHORDC1	0	1	0	1	0	2
461	COL5A1	0	1	0	1	0	2
462	CS	0	1	0	1	0	2
465	DTD2	0	1	0	1	0	2
467	E2F6	0	1	0	1	0	2
471	EPHB1	1	1	0	0	0	2
485	KDM5B	0	1	0	1	0	2
488	KLHL24	0	1	1	0	0	2
491	METAP1	0	1	0	1	0	2
493	MXRA5	0	1	0	0	1	2
496	NEDD1	0	1	0	1	0	2
497	NOTUM	0	1	0	1	0	2
498	NR6A1	0	1	1	0	0	2
501	PLOD2	0	1	0	1	0	2
508	SPATA6L	0	1	0	0	1	2
510	SPIDR	0	1	0	1	0	2
512	STEAP2	0	1	0	1	0	2
514	THAP2	0	1	0	1	0	2
516	TMC5	0	1	0	1	0	2
521	TTC33	0	1	0	0	1	2
523	USF3	0	1	0	1	0	2
528	ZNF682	0	1	0	0	1	2
529	ZNF737	0	1	0	1	0	2
530	ZPLD1	0	1	0	0	1	2
531	100132167	0	1	0	1	0	2
536	ARHGAP6	0	1	0	1	0	2
537	ARPP19	0	1	0	1	0	2
542	BTN2A3P	0	1	0	0	1	2
548	CATSPERG	0	1	0	0	1	2
553	CNTNAP3	0	1	0	0	1	2
554	COX6B1	0	1	0	1	0	2
556	CXADRP2	0	1	0	0	1	2
561	EHF	0	1	0	0	1	2
562	ELK4	0	1	1	0	0	2
563	ELMOD2	1	1	0	0	0	2
565	ETNK1	0	1	1	0	0	2
572	GABARAPL2	0	1	0	1	0	2
579	GRB10	0	1	1	0	0	2
582	HELLS	0	1	0	1	0	2
585	IFRD2	0	1	0	1	0	2
587	IVD	0	1	0	1	0	2
588	KCNH7	0	1	0	1	0	2
589	KCNK1	0	1	0	1	0	2
591	KDM2A	0	1	0	1	0	2
592	LCP1	0	1	0	1	0	2
593	LOC93622	0	1	0	0	1	2
594	LTBP4	0	1	0	0	1	2
595	LYSMD2	0	1	0	1	0	2
596	MAL2	0	1	0	1	0	2
598	MAP3K13	0	1	0	1	0	2
600	MCTS2P	0	1	0	1	0	2
601	MRPS18C	0	1	0	1	0	2
602	NET1	0	1	0	1	0	2
604	NUDT7	0	1	0	0	1	2
605	PAFAH2	0	1	0	1	0	2
611	PLEKHH1	0	1	0	1	0	2
612	PLS3	0	1	0	1	0	2
614	POTEF	0	1	0	1	0	2
615	RAB27B	0	1	0	1	0	2
617	RASSF3	0	1	1	0	0	2
618	RBAK	0	1	1	0	0	2
619	RCBTB1	0	1	0	1	0	2
620	RETREG1	0	1	0	0	1	2
621	RIPPLY3	0	1	0	1	0	2
622	ROR1	1	1	0	0	0	2
623	RPS6KA6	0	1	0	1	0	2
624	RSU1	0	1	0	1	0	2
626	SCAI	0	1	0	1	0	2
628	SKIL	0	1	0	1	0	2
629	SLC38A9	0	1	0	0	1	2
630	SNX19	0	1	0	1	0	2
633	STMP1	0	1	1	0	0	2
636	TLDC2	0	1	0	0	1	2
637	TMEM106B	0	1	0	1	0	2
638	TMEM200B	0	1	0	1	0	2
641	TRPM6	0	1	0	1	0	2
643	UBE2E3	0	1	0	1	0	2
644	UPF2	0	1	0	1	0	2
648	ZKSCAN5	0	1	1	0	0	2
656	ACSF3	0	1	0	1	0	2
658	ALG2	0	1	0	1	0	2
660	ARL14	0	1	0	1	0	2
662	ATG16L1	0	1	0	0	1	2
665	BACE2	0	1	0	0	1	2
666	BCAM	0	1	0	1	0	2
667	BCL2L13	0	1	0	1	0	2
670	BOD1L2	0	1	0	1	0	2
671	C1orf162	0	1	0	1	0	2
674	C2CD6	0	1	0	1	0	2
675	CADPS	0	1	0	1	0	2
677	CCNY	0	1	1	0	0	2
678	CDK8	0	1	0	1	0	2
680	CHAC1	0	1	0	1	0	2
687	DCX	0	1	0	1	0	2
688	DDX11	0	1	0	1	0	2
691	DYRK2	0	1	0	1	0	2
694	FBXO40	0	1	0	1	0	2
696	FCGR3A	0	1	0	1	0	2
697	FCGR3B	0	1	0	1	0	2
698	FOXRED1	0	1	0	1	0	2
699	FUS	0	1	0	1	0	2
700	FUT9	0	1	1	0	0	2
705	GPR62	0	1	0	1	0	2
706	GTPBP2	0	1	0	1	0	2
707	HECTD4	0	1	0	1	0	2
711	IL12RB2	0	1	0	1	0	2
715	KLHL42	0	1	0	1	0	2
721	MAD2L1	0	1	0	1	0	2
724	MRPL11	0	1	0	1	0	2
725	MSI1	0	1	0	1	0	2
727	MYF5	0	1	0	1	0	2
731	NRARP	0	1	1	0	0	2
733	ONECUT2	0	1	0	1	0	2
735	PDIA5	0	1	0	1	0	2
740	RAB11FIP1	0	1	0	1	0	2
742	RAPGEFL1	0	1	0	1	0	2
744	SAMD4B	0	1	0	1	0	2
747	SCML1	0	1	0	1	0	2
748	SEPTIN14	0	1	1	0	0	2
754	TDG	0	1	0	0	1	2
756	TM9SF4	0	1	0	1	0	2
757	TMEM230	0	1	0	1	0	2
758	TMEM33	0	1	1	0	0	2
760	TREML4	0	1	0	1	0	2
762	TXLNG	0	1	0	1	0	2
763	TXNDC16	0	1	0	1	0	2
765	VPS39	0	1	1	0	0	2
766	VWA3A	0	1	0	1	0	2
769	ZDHHC6	0	1	0	1	0	2
770	ZER1	0	1	0	1	0	2
771	ZFP91	0	1	0	1	0	2
775	ZNF676	0	1	0	0	1	2
777	ZSCAN31	0	1	0	1	0	2
778	ZSWIM3	0	1	0	1	0	2
781	ALG10B	0	1	1	0	0	2
788	C2CD2L	0	1	0	1	0	2
789	CBX7	0	1	0	1	0	2
791	CDH20	0	1	0	1	0	2
793	CFAP45	0	1	0	1	0	2
796	CLTRN	0	1	0	1	0	2
800	CYP26B1	0	1	0	1	0	2
803	DLEU7	0	1	0	1	0	2
809	FAM107A	0	1	0	1	0	2
813	FEM1B	0	1	1	0	0	2
814	FURIN	0	1	0	1	0	2
815	GABRB2	0	1	0	1	0	2
818	GSPT1	0	1	0	1	0	2
821	HMG20A	0	1	0	1	0	2
824	IP6K3	0	1	0	0	1	2
827	KIRREL1	0	1	0	1	0	2
828	KRT10	0	1	0	0	1	2
832	LOC100132077	0	1	0	1	0	2
835	MEF2A	0	1	0	1	0	2
838	MRPL45	0	1	0	1	0	2
839	NARF	0	1	0	1	0	2
840	NDUFC2	0	1	0	1	0	2
847	PRDM11	0	1	0	1	0	2
848	PRORSD1P	0	1	0	1	0	2
851	RAB38	0	1	0	1	0	2
853	SAE1	0	1	0	1	0	2
854	SDE2	0	1	0	1	0	2
855	SEMA3A	0	1	1	0	0	2
856	SEPSECS	0	1	0	1	0	2
862	SPTLC2	0	1	0	1	0	2
865	TLCD4	0	1	1	0	0	2
866	TMEM192	0	1	0	1	0	2
870	TRAPPC2L	0	1	0	1	0	2
872	VWDE	0	1	0	1	0	2
877	ZMAT4	1	1	0	0	0	2
878	ZNF135	0	1	0	1	0	2
879	ZNF257	1	1	0	0	0	2
891	C1QTNF6	0	1	0	1	0	2
892	C2CD2	0	1	0	1	0	2
893	C2CD4D-AS1	0	1	0	0	1	2
894	CADM3	0	1	0	1	0	2
895	CCDC144B	0	1	0	0	1	2
899	CTDSPL	0	1	0	1	0	2
900	CXCL5	0	1	0	1	0	2
904	DDX39B	0	1	0	0	1	2
908	ERVV-1	0	1	0	1	0	2
909	EXOSC10	0	1	0	1	0	2
915	G6PC2	0	1	0	1	0	2
916	GALNT15	0	1	1	0	0	2
918	GLTP	0	1	0	1	0	2
922	HAGH	0	1	0	1	0	2
923	HSPB2	0	1	0	1	0	2
933	LINC00336	0	1	0	0	1	2
935	LIPA	0	1	0	1	0	2
945	NAA35	0	1	0	1	0	2
946	NDUFB4	0	1	0	1	0	2
947	NEMF	0	1	0	1	0	2
948	NHLRC3	0	1	1	0	0	2
949	NIPSNAP3B	0	1	0	1	0	2
950	NSUN6	0	1	0	1	0	2
952	PIK3R6	0	1	0	0	1	2
958	REEP4	0	1	0	1	0	2
960	RLN2	0	1	1	0	0	2
963	SLAMF7	0	1	1	0	0	2
967	SPRR1B	0	1	0	1	0	2
968	SRCAP	0	1	0	1	0	2
969	SSR1	0	1	0	1	0	2
971	TANGO2	0	1	0	1	0	2
976	TYR	0	1	0	1	0	2
978	UGT2B7	0	1	0	0	1	2
982	ZFAND5	0	1	0	1	0	2
985	ZNF99	0	1	0	1	0	2
987	A1BG-AS1	0	1	0	1	0	2
989	ADD1	0	1	0	1	0	2
990	ADGRE2	0	1	0	1	0	2
992	ANKEF1	0	1	0	1	0	2
994	ARHGAP45	0	1	0	1	0	2
998	CD79A	0	1	0	1	0	2
999	CDC5L	0	1	0	1	0	2
1000	CDK18	0	1	0	1	0	2
1001	CDKL4	0	1	0	1	0	2
1002	CELF3	0	1	0	1	0	2
1005	CKLF	0	1	0	0	1	2
1016	GFPT1	0	1	1	0	0	2
1017	GOLGA6C	0	1	0	1	0	2
1022	HR	0	1	0	1	0	2
1024	IFT74	0	1	0	1	0	2
1025	KATNAL2	0	1	0	1	0	2
1030	LINGO1-AS1	0	1	0	1	0	2
1033	LOC388282	0	1	0	1	0	2
1036	LPCAT1	0	1	0	1	0	2
1037	LSM11	0	1	0	1	0	2
1050	NXT1	0	1	0	1	0	2
1051	OLFML2A	0	1	1	0	0	2
1057	PLP2	0	1	0	1	0	2
1063	SHROOM1	0	1	0	0	1	2
1064	SLC25A38	0	1	0	0	1	2
1065	SMN1	0	1	0	1	0	2
1066	SMN2	0	1	0	1	0	2
1067	SOCS7	0	1	0	1	0	2
1070	SRY	0	1	0	1	0	2
1072	SYTL3	0	1	0	1	0	2
1076	TGFB1	0	1	0	0	1	2
1081	TTC28-AS1	0	1	0	1	0	2
1084	ZIC1	0	1	1	0	0	2
1087	ZNF598	0	1	0	1	0	2
1088	NR4A3	0	0	1	1	0	2
1089	PHTF2	0	0	1	1	0	2
1090	CPEB4	0	0	1	1	0	2
1093	RTKN2	0	0	1	1	0	2
1094	CELF2	0	0	1	1	0	2
1095	GALNT7	0	0	1	1	0	2
1101	ADGRB3	0	0	1	1	0	2
1102	CAMTA1	0	0	1	1	0	2
1103	EPHA7	0	0	1	1	0	2
1106	NF1	0	0	1	1	0	2
1110	AXDND1	0	0	1	1	0	2
1112	FAM91A1	0	0	1	1	0	2
1113	FRS2	0	0	1	1	0	2
1114	HIPK1	0	0	1	1	0	2
1116	MAP1B	0	0	1	1	0	2
1117	MBNL1	0	0	1	1	0	2
1118	NAA15	0	0	1	1	0	2
1120	RAP1A	0	0	1	1	0	2
1121	YTHDF3	0	0	1	1	0	2
1122	ASPH	0	0	1	0	1	2
1124	FBXW7	0	0	1	1	0	2
1125	MYB	0	0	1	1	0	2
1126	NRG1	0	0	1	1	0	2
1127	PAIP1	0	0	1	1	0	2
1132	SUZ12	0	0	1	1	0	2
1134	CNOT2	0	0	1	1	0	2
1136	DGKH	0	0	1	1	0	2
1137	DMXL2	0	0	1	1	0	2
1139	FNDC3B	0	0	1	1	0	2
1140	FZD3	0	0	1	1	0	2
1141	GRIA4	0	0	1	1	0	2
1142	KAT6A	0	0	1	1	0	2
1145	PIGA	1	0	1	0	0	2
1147	AKAP1	0	0	1	1	0	2
1150	DYNLT3	0	0	1	1	0	2
1153	RAB14	0	0	1	1	0	2
1154	RANBP9	0	0	1	1	0	2
1156	SLC12A5	1	0	1	0	0	2
1158	ZEB1	0	0	1	1	0	2
1159	BOD1L1	0	0	1	1	0	2
1160	CNKSR2	0	0	1	1	0	2
1164	ITSN1	0	0	1	1	0	2
1165	KBTBD8	0	0	1	1	0	2
1167	MEIS2	0	0	1	1	0	2
1169	PHF6	1	0	1	0	0	2
1170	PPP4R3A	0	0	1	1	0	2
1172	RFX7	1	0	1	0	0	2
1173	RGS7BP	0	0	1	1	0	2
1175	RNF138	0	0	1	1	0	2
1177	TENT4B	1	0	1	0	0	2
1178	TLE4	0	0	1	1	0	2
1179	YWHAQ	0	0	1	1	0	2
1180	ZHX1	1	0	1	0	0	2
1183	AFF4	0	0	1	1	0	2
1185	ATL2	0	0	1	1	0	2
1187	CACNB4	0	0	1	1	0	2
1188	CBLN4	0	0	1	1	0	2
1189	CPD	0	0	1	1	0	2
1190	GLCCI1	0	0	1	1	0	2
1191	HOMER1	0	0	1	1	0	2
1192	KLHDC10	0	0	1	1	0	2
1193	KRAS	1	0	1	0	0	2
1194	MAP2K4	0	0	1	1	0	2
1195	MFSD14A	1	0	1	0	0	2
1197	MYRIP	0	0	1	1	0	2
1198	NUFIP2	0	0	1	1	0	2
1199	PAFAH1B2	0	0	1	1	0	2
1200	PLEKHA1	0	0	1	1	0	2
1202	SCN1A	1	0	1	0	0	2
1203	SCN8A	0	0	1	1	0	2
1204	SON	0	0	1	1	0	2
1208	TAOK1	0	0	1	1	0	2
1211	USP25	0	0	1	1	0	2
1213	ZBTB18	1	0	1	0	0	2
1216	DENND1B	0	0	1	1	0	2
1219	GRIK2	0	0	1	1	0	2
1221	KIAA1549	1	0	1	0	0	2
1222	KIF3B	0	0	1	1	0	2
1223	LYSMD3	0	0	1	1	0	2
1230	RASA1	0	0	1	1	0	2
1232	SACS	0	0	1	1	0	2
1233	SMARCA2	0	0	1	1	0	2
1239	AKT3	0	0	1	1	0	2
1241	BCL2L2	0	0	1	1	0	2
1242	BCOR	0	0	1	1	0	2
1243	CHEK1	0	0	1	1	0	2
1244	DHX15	0	0	1	1	0	2
1245	DISC1	0	0	1	1	0	2
1246	DMD	0	0	1	1	0	2
1247	DYNC1LI2	1	0	1	0	0	2
1249	FBN2	0	0	1	1	0	2
1250	FRK	0	0	1	1	0	2
1254	KLF8	0	0	1	1	0	2
1255	LEPR	0	0	1	1	0	2
1257	LRP1B	0	0	1	1	0	2
1264	PRKG1	0	0	1	1	0	2
1266	RBFOX1	0	0	1	1	0	2
1268	RORA	0	0	1	1	0	2
1270	SLC37A3	0	0	1	1	0	2
1271	SSBP2	0	0	1	1	0	2
1273	TMPO	0	0	1	1	0	2
1274	WTAP	0	0	1	1	0	2
1275	ZFPM2	0	0	1	1	0	2
1276	ALKBH3	0	0	1	1	0	2
1278	CACNB2	1	0	1	0	0	2
1281	COL1A2	0	0	1	1	0	2
1283	EIF4E	0	0	1	1	0	2
1285	GALNT1	0	0	1	1	0	2
1288	MAPK1	0	0	1	1	0	2
1290	MSL2	0	0	1	1	0	2
1292	NHLH2	1	0	1	0	0	2
1294	PARP16	1	0	1	0	0	2
1298	RPS6KA5	0	0	1	1	0	2
1304	TENM1	0	0	1	1	0	2
1305	TENT2	1	0	1	0	0	2
1307	TOX3	0	0	1	1	0	2
1308	USP42	0	0	1	1	0	2
1310	ZC2HC1A	1	0	1	0	0	2
1311	ZNF704	0	0	1	1	0	2
1314	AP1S2	0	0	1	1	0	2
1315	C8orf34	0	0	1	1	0	2
1318	CSMD1	0	0	1	1	0	2
1319	DDIT4	1	0	1	0	0	2
1320	DDX6	0	0	1	1	0	2
1324	FUBP3	0	0	1	1	0	2
1330	ITPRID2	0	0	1	1	0	2
1332	KMT2C	0	0	1	1	0	2
1333	KPNA3	1	0	1	0	0	2
1336	MTSS1	1	0	1	0	0	2
1337	NCOA7	1	0	1	0	0	2
1340	PLPPR5	0	0	1	1	0	2
1341	PROSER1	0	0	1	1	0	2
1345	RANBP2	0	0	1	1	0	2
1348	SH3PXD2A	0	0	1	1	0	2
1349	SHISA6	0	0	1	1	0	2
1352	STXBP5	0	0	1	1	0	2
1353	TAGLN2	0	0	1	1	0	2
1355	TGOLN2	0	0	1	1	0	2
1357	TPTE2P6	0	0	1	1	0	2
1359	USP27X	1	0	1	0	0	2
1361	ZC3H7A	0	0	1	1	0	2
1363	ZNF521	0	0	1	1	0	2
1364	ACSL4	0	0	1	1	0	2
1365	ADHFE1	1	0	1	0	0	2
1372	CCND1	0	0	1	1	0	2
1374	CNOT6L	0	0	1	1	0	2
1377	DCBLD2	0	0	1	1	0	2
1381	FNIP1	0	0	1	1	0	2
1383	FOXC1	1	0	1	0	0	2
1385	INSIG2	0	0	1	1	0	2
1386	ITGA6	0	0	1	1	0	2
1389	LRP12	0	0	1	1	0	2
1395	NEGR1	0	0	1	1	0	2
1397	NFIA	0	0	1	1	0	2
1399	OTUD6B	0	0	1	1	0	2
1400	PAM	0	0	1	1	0	2
1401	PAPSS2	0	0	1	1	0	2
1405	PURG	0	0	1	1	0	2
1409	SH3TC2	0	0	1	1	0	2
1410	SLMAP	0	0	1	1	0	2
1411	SPRED1	0	0	1	1	0	2
1417	AIDA	0	0	1	1	0	2
1420	ATXN7L1	0	0	1	1	0	2
1422	CCNT2	0	0	1	1	0	2
1424	EML6	1	0	1	0	0	2
1428	HOXA3	1	0	1	0	0	2
1434	KITLG	0	0	1	1	0	2
1441	MAP3K1	0	0	1	1	0	2
1442	MBD2	0	0	1	1	0	2
1443	NOTCH2	0	0	1	1	0	2
1444	PAN3	0	0	1	1	0	2
1446	PDCD4	0	0	1	1	0	2
1447	PHKA1	0	0	1	1	0	2
1449	PPP1R11	0	0	1	1	0	2
1450	PPP2R1A	1	0	1	0	0	2
1452	RBMS1	0	0	1	1	0	2
1456	SNIP1	1	0	1	0	0	2
1457	SOD2	0	0	1	1	0	2
1460	TFAM	0	0	1	1	0	2
1461	TRIM36	1	0	1	0	0	2
1463	ZBTB20	0	0	1	1	0	2
1467	ATP9B	1	0	1	0	0	2
1468	AZI2	0	0	1	1	0	2
1471	C18orf25	1	0	1	0	0	2
1472	C9orf135	0	0	1	1	0	2
1473	CBX2	0	0	1	1	0	2
1474	CELF1	1	0	1	0	0	2
1475	CLIP1	0	0	1	1	0	2
1478	DIAPH2	0	0	1	1	0	2
1479	DNMT3B	0	0	1	1	0	2
1480	DYNC1I1	1	0	1	0	0	2
1481	DYNC1I2	0	0	1	1	0	2
1488	FRMPD4	0	0	1	1	0	2
1491	GLIS3	0	0	1	1	0	2
1492	GULP1	1	0	1	0	0	2
1493	IGF2BP3	0	0	1	1	0	2
1494	IKZF2	0	0	1	1	0	2
1501	MLH1	1	0	1	0	0	2
1502	MPP5	1	0	1	0	0	2
1506	PID1	0	0	1	1	0	2
1508	PRPF40A	0	0	1	1	0	2
1509	RBM39	0	0	1	1	0	2
1510	RCOR3	0	0	1	0	1	2
1514	RYBP	1	0	1	0	0	2
1515	SAR1B	0	0	1	1	0	2
1518	SHTN1	0	0	1	1	0	2
1522	SRSF7	0	0	1	1	0	2
1527	TRPC5	0	0	1	1	0	2
1530	VKORC1L1	0	0	1	1	0	2
1531	WDFY3	0	0	1	1	0	2
1536	389517	0	0	1	1	0	2
1537	AACS	0	0	1	1	0	2
1539	ARHGAP42	0	0	1	1	0	2
1541	ATXN7	0	0	1	1	0	2
1542	B3GNT2	0	0	1	1	0	2
1547	CNKSR3	0	0	1	1	0	2
1548	CPT1A	1	0	1	0	0	2
1552	ELF2	1	0	1	0	0	2
1556	FOXP1	0	0	1	0	1	2
1557	GALK2	0	0	1	1	0	2
1559	GLUD1	0	0	1	1	0	2
1562	HMGCLL1	0	0	1	1	0	2
1563	HNRNPA3	0	0	1	0	1	2
1565	INSYN2A	0	0	1	1	0	2
1567	KAT2B	1	0	1	0	0	2
1568	KCNH8	0	0	1	1	0	2
1569	KPNA1	1	0	1	0	0	2
1573	MED19	0	0	1	1	0	2
1574	MORC3	0	0	1	1	0	2
1577	NRIP1	0	0	1	1	0	2
1579	OVOL1	1	0	1	0	0	2
1580	PDE10A	0	0	1	1	0	2
1584	REEP3	0	0	1	1	0	2
1588	SOCS1	0	0	1	1	0	2
1593	STAU2	0	0	1	1	0	2
1595	TACC1	0	0	1	1	0	2
1596	TCF12	0	0	1	1	0	2
1598	TIPARP	1	0	1	0	0	2
1599	TNKS	1	0	1	0	0	2
1601	UBE2V1	1	0	1	0	0	2
1602	UBE4B	0	0	1	1	0	2
1606	WDR37	0	0	1	1	0	2
1608	WWP1	0	0	1	1	0	2
1610	ZC3H13	0	0	1	1	0	2
1616	ADCY3	0	0	1	1	0	2
1618	ANGEL2	0	0	1	1	0	2
1619	ANGPTL2	0	0	1	1	0	2
1620	ANKRD42	0	0	1	1	0	2
1623	BTF3L4	0	0	1	1	0	2
1624	C8orf33	1	0	1	0	0	2
1625	CACUL1	0	0	1	1	0	2
1627	CDK6	0	0	1	1	0	2
1636	FHAD1	0	0	1	1	0	2
1637	GAD1	0	0	1	1	0	2
1641	KDM2B	0	0	1	1	0	2
1642	LATS1	0	0	1	1	0	2
1651	NFIB	1	0	1	0	0	2
1659	PDE5A	0	0	1	1	0	2
1663	PPP1R9A	0	0	1	1	0	2
1666	RAPH1	0	0	1	1	0	2
1672	SPIN3	0	0	1	1	0	2
1673	SPOCK2	0	0	1	1	0	2
1674	SULT1C4	0	0	1	1	0	2
1675	TCEA1	0	0	1	1	0	2
1678	TPCN2	0	0	1	1	0	2
1679	TVP23C	0	0	1	1	0	2
1682	WDR26	0	0	1	1	0	2
1683	ZFAND1	0	0	1	1	0	2
1690	ARL15	1	0	1	0	0	2
1692	ATP6AP2	1	0	1	0	0	2
1694	BRD1	0	0	1	1	0	2
1697	CCDC117	1	0	1	0	0	2
1700	CR1	0	0	1	1	0	2
1701	CUX1	0	0	1	1	0	2
1702	DAB2IP	0	0	1	0	1	2
1710	FBXO21	0	0	1	1	0	2
1712	GABRE	0	0	1	1	0	2
1723	KDM3B	0	0	1	1	0	2
1725	LRRTM2	0	0	1	1	0	2
1736	PDLIM5	0	0	1	1	0	2
1739	PLCB1	0	0	1	0	1	2
1740	PLPPR1	0	0	1	1	0	2
1741	PUM2	0	0	1	1	0	2
1742	RALBP1	0	0	1	1	0	2
1743	RANBP10	1	0	1	0	0	2
1745	RGPD5	0	0	1	1	0	2
1746	RHOBTB3	0	0	1	1	0	2
1749	SET	0	0	1	1	0	2
1752	SS18L1	0	0	1	1	0	2
1753	STXBP1	0	0	1	1	0	2
1754	TET3	0	0	1	1	0	2
1756	TMEM64	0	0	1	1	0	2
1769	ADAMTS5	0	0	1	1	0	2
1771	APBB2	0	0	1	1	0	2
1773	ARMCX3	0	0	1	1	0	2
1777	CASP2	0	0	1	1	0	2
1781	CCND2	0	0	1	1	0	2
1783	CDC14B	0	0	1	1	0	2
1789	ERAP1	0	0	1	0	1	2
1791	EZH2	1	0	1	0	0	2
1795	FRMD6	0	0	1	1	0	2
1797	GDI2	0	0	1	1	0	2
1798	GOLPH3L	0	0	1	1	0	2
1801	HSPA5	0	0	1	1	0	2
1803	ITGAV	0	0	1	1	0	2
1805	KCNIP4	0	0	1	1	0	2
1811	MLXIP	0	0	1	1	0	2
1814	MSANTD4	0	0	1	1	0	2
1816	MYO18A	0	0	1	1	0	2
1817	NAA16	0	0	1	1	0	2
1820	PARVA	0	0	1	1	0	2
1823	POT1	0	0	1	1	0	2
1825	PSAT1	0	0	1	1	0	2
1827	RAI2	0	0	1	1	0	2
1830	RRN3P2	1	0	1	0	0	2
1835	SHB	0	0	1	1	0	2
1836	SKI	0	0	1	1	0	2
1838	SLC7A6	1	0	1	0	0	2
1839	SOGA1	0	0	1	1	0	2
1840	SOX6	0	0	1	1	0	2
1842	SPAST	0	0	1	1	0	2
1848	TMEM108	0	0	1	1	0	2
1850	TRIM41	0	0	1	1	0	2
1851	TSNAX-DISC1	0	0	1	1	0	2
1852	UBE2A	0	0	1	1	0	2
1853	UNC5D	0	0	1	0	1	2
1856	ZNF655	0	0	1	1	0	2
1857	ZNF827	0	0	1	1	0	2
1860	ABHD18	1	0	1	0	0	2
1861	AGO4	1	0	1	0	0	2
1865	BEAN1	0	0	1	1	0	2
1872	CHCHD3	1	0	1	0	0	2
1873	CSF1	0	0	1	1	0	2
1874	CTTNBP2	1	0	1	0	0	2
1877	DNMT3A	0	0	1	1	0	2
1881	EIF4G1	0	0	1	1	0	2
1882	ERGIC1	0	0	1	1	0	2
1884	FAM13C	0	0	1	1	0	2
1891	HS3ST4	0	0	1	1	0	2
1892	KCTD2	1	0	1	0	0	2
1895	LARGE1	0	0	1	1	0	2
1897	LONRF1	1	0	1	0	0	2
1900	LSM5	0	0	1	1	0	2
1903	MAPRE2	0	0	1	1	0	2
1904	MCTP1	0	0	1	1	0	2
1907	MRPL35	0	0	1	1	0	2
1912	NR2C2	0	0	1	1	0	2
1913	NRIP3	0	0	1	1	0	2
1916	PKHD1	1	0	1	0	0	2
1917	PLAU	0	0	1	1	0	2
1923	RC3H1	0	0	1	1	0	2
1924	RFWD3	0	0	1	1	0	2
1926	RPP14	1	0	1	0	0	2
1931	SLC16A6	0	0	1	1	0	2
1936	SPICE1	0	0	1	1	0	2
1940	THRB	0	0	1	1	0	2
1943	TMEM70	0	0	1	1	0	2
1944	TOPORS	0	0	1	1	0	2
1945	TP63	0	0	1	1	0	2
1946	TVP23B	0	0	1	1	0	2
1948	WBP1L	1	0	1	0	0	2
1950	ZC3H7B	0	0	1	1	0	2
1951	ZMYM3	0	0	1	1	0	2
1958	ATF7	0	0	1	1	0	2
1960	BPNT1	0	0	1	1	0	2
1962	CACNA2D2	0	0	1	0	1	2
1967	CLIC5	0	0	1	1	0	2
1969	CPLX2	0	0	1	1	0	2
1970	DIAPH1	0	0	1	1	0	2
1972	DPYSL3	0	0	1	1	0	2
1974	EDC3	0	0	1	1	0	2
1975	EGLN3	0	0	1	1	0	2
1976	ENPEP	0	0	1	1	0	2
1977	ERC1	1	0	1	0	0	2
1978	FAM168B	0	0	1	1	0	2
1980	FCF1	1	0	1	0	0	2
1989	INHBA-AS1	0	0	1	1	0	2
1991	KLLN	0	0	1	1	0	2
1997	LYPLAL1	0	0	1	1	0	2
1999	MAP7D3	0	0	1	1	0	2
2001	MECP2	0	0	1	1	0	2
2003	MMP8	0	0	1	1	0	2
2006	MTCL1	0	0	1	1	0	2
2007	MYO9A	0	0	1	1	0	2
2009	NANOS1	0	0	1	1	0	2
2012	NFE2L2	0	0	1	1	0	2
2014	NIT1	1	0	1	0	0	2
2018	OSMR	1	0	1	0	0	2
2021	PEG3	1	0	1	0	0	2
2024	PREX1	1	0	1	0	0	2
2026	RALGPS2	0	0	1	1	0	2
2027	REPS2	0	0	1	1	0	2
2028	RGS10	0	0	1	1	0	2
2031	SCML2	0	0	1	1	0	2
2035	SINHCAF	0	0	1	1	0	2
2040	SLC6A15	0	0	1	1	0	2
2042	SRSF6	0	0	1	1	0	2
2043	STK35	0	0	1	1	0	2
2048	TDRD6	0	0	1	1	0	2
2049	TEAD1	0	0	1	1	0	2
2050	TGFBR3	0	0	1	1	0	2
2053	TMEM178B	0	0	1	1	0	2
2056	UFL1	0	0	1	1	0	2
2059	VSIG1	1	0	1	0	0	2
2065	ZNF41	0	0	1	1	0	2
2068	ZRANB2-AS1	0	0	1	1	0	2
2069	389722	0	0	1	1	0	2
2080	ARL5A	0	0	1	1	0	2
2087	CADPS2	0	0	1	1	0	2
2088	CALCRL	0	0	1	1	0	2
2092	CDH17	0	0	1	1	0	2
2093	CDKN2B	0	0	1	0	1	2
2095	CHD8	1	0	1	0	0	2
2100	DCLRE1B	1	0	1	0	0	2
2109	ERAP2	0	0	1	1	0	2
2113	FNBP4	0	0	1	1	0	2
2115	FSHR	1	0	1	0	0	2
2119	GNAL	0	0	1	1	0	2
2120	GNAT1	1	0	1	0	0	2
2121	GOT2	0	0	1	1	0	2
2122	GPR17	0	0	1	1	0	2
2123	HDAC2	0	0	1	1	0	2
2125	IGF2	0	0	1	1	0	2
2126	IGFBP5	0	0	1	1	0	2
2136	LRFN5	0	0	1	1	0	2
2137	MAGT1	0	0	1	1	0	2
2141	MRS2	0	0	1	1	0	2
2142	MTMR10	0	0	1	1	0	2
2146	NCOR2	0	0	1	1	0	2
2148	NFS1	1	0	1	0	0	2
2153	P2RY1	0	0	1	1	0	2
2154	PGM2	0	0	1	1	0	2
2162	POU2F2	0	0	1	0	1	2
2164	PRKAA1	0	0	1	1	0	2
2169	RLN1	0	0	1	1	0	2
2170	RPL10	0	0	1	1	0	2
2172	SCLT1	0	0	1	1	0	2
2178	SIN3B	0	0	1	1	0	2
2179	SLC23A2	0	0	1	1	0	2
2180	SLC2A12	1	0	1	0	0	2
2184	SMUG1	0	0	1	1	0	2
2188	TBC1D20	0	0	1	1	0	2
2192	TMOD2	0	0	1	1	0	2
2194	TPP1	1	0	1	0	0	2
2195	TRD	1	0	1	0	0	2
2197	UBE2QL1	0	0	1	1	0	2
2199	VPS4A	0	0	1	1	0	2
2200	WFDC5	0	0	1	1	0	2
2201	WWC1	0	0	1	1	0	2
2202	ZFR2	0	0	1	1	0	2
2203	ZNF37A	1	0	1	0	0	2
2207	ZNF701	0	0	1	1	0	2
2211	170063	1	0	1	0	0	2
2212	AASDH	0	0	1	1	0	2
2213	ACKR2	0	0	1	1	0	2
2214	ADAMTS1	0	0	1	1	0	2
2216	ADGRF5	1	0	1	0	0	2
2222	CBS	1	0	1	0	0	2
2223	CDC42BPA	0	0	1	1	0	2
2225	CDKL5	0	0	1	1	0	2
2228	COL5A3	1	0	1	0	0	2
2230	CT62	0	0	1	1	0	2
2238	DNAL1	0	0	1	1	0	2
2240	DUSP6	0	0	1	1	0	2
2241	EGR4	0	0	1	1	0	2
2242	EID2	1	0	1	0	0	2
2243	ERBB2	1	0	1	0	0	2
2244	ETFRF1	0	0	1	1	0	2
2248	GOLGA7	0	0	1	1	0	2
2250	GRPEL1	0	0	1	1	0	2
2254	IGF2BP2	1	0	1	0	0	2
2256	KIF18B	0	0	1	1	0	2
2257	KIF24	0	0	1	1	0	2
2262	LINC01020	0	0	1	1	0	2
2267	MGAT3	0	0	1	1	0	2
2269	MIR34A	0	0	1	1	0	2
2272	MRVI1	0	0	1	1	0	2
2277	NUMBL	0	0	1	1	0	2
2279	PACS2	0	0	1	0	1	2
2280	PAXIP1-AS1	1	0	1	0	0	2
2283	PHF10	0	0	1	1	0	2
2286	POU4F1	0	0	1	1	0	2
2288	PRR27	0	0	1	1	0	2
2289	PSD2	0	0	1	1	0	2
2290	PTGDR	0	0	1	1	0	2
2292	RLIM	0	0	1	1	0	2
2294	RNF14	0	0	1	1	0	2
2296	RTL8B	1	0	1	0	0	2
2297	S1PR2	1	0	1	0	0	2
2298	SDC3	0	0	1	1	0	2
2305	SNRPB	0	0	1	1	0	2
2306	SPDYE1	0	0	1	1	0	2
2308	SYTL2	0	0	1	1	0	2
2309	TAF12	0	0	1	1	0	2
2313	TM7SF3	0	0	1	1	0	2
2320	TRIM5	1	0	1	0	0	2
2322	TSSK2	1	0	1	0	0	2
2326	UPF3B	0	0	1	1	0	2
2328	VPS53	0	0	1	1	0	2
2333	ZNF84	0	0	1	1	0	2
2334	AAK1	0	0	1	1	0	2
2338	AFG1L	0	0	1	1	0	2
2340	AGPAT3	0	0	1	1	0	2
2343	APOC1	1	0	1	0	0	2
2347	BTN1A1	0	0	1	1	0	2
2350	CALN1	0	0	1	1	0	2
2357	DAPK2	1	0	1	0	0	2
2358	DCAF15	0	0	1	1	0	2
2363	F2R	1	0	1	0	0	2
2364	FADS1	0	0	1	1	0	2
2370	GLUD2	0	0	1	1	0	2
2372	GSTM5	0	0	1	1	0	2
2373	HDAC7	1	0	1	0	0	2
2374	HLA-DQB2	0	0	1	1	0	2
2380	KIF1C	0	0	1	1	0	2
2383	LINC00954	0	0	1	1	0	2
2387	MAFF	1	0	1	0	0	2
2388	MAPK8IP3	0	0	1	1	0	2
2389	MARCHF9	1	0	1	0	0	2
2401	PBX2	0	0	1	1	0	2
2402	PCGF2	0	0	1	1	0	2
2403	PIGB	0	0	1	1	0	2
2404	PILRB	1	0	1	0	0	2
2406	PLXDC1	1	0	1	0	0	2
2412	PTPRT	0	0	1	1	0	2
2416	RESF1	0	0	1	1	0	2
2419	RPS23	0	0	1	1	0	2
2420	RRP15	0	0	1	1	0	2
2422	SBK1	0	0	1	0	1	2
2425	SLC22A16	0	0	1	1	0	2
2426	SLC2A1	0	0	1	0	1	2
2428	SMAD2	0	0	1	1	0	2
2430	SPRY4	1	0	1	0	0	2
2433	STARD4	0	0	1	1	0	2
2434	STON2	0	0	1	1	0	2
2436	TARS2	0	0	1	1	0	2
2440	TPPP3	0	0	1	1	0	2
2441	TTC13	0	0	1	1	0	2
2447	UBAP1	0	0	1	1	0	2
2451	VASH1	0	0	1	1	0	2
2454	VWA5A	1	0	1	0	0	2
2457	XYLB	1	0	1	0	0	2
2458	YPEL4	0	0	1	1	0	2
2462	ZIC2	0	0	1	1	0	2
2464	ZNF708	0	0	1	1	0	2
2466	ADORA2B	0	0	1	1	0	2
2467	ADRM1	0	0	1	1	0	2
2473	C12orf43	1	0	1	0	0	2
2475	C1orf185	0	0	1	1	0	2
2476	CAPSL	1	0	1	0	0	2
2480	CEP290	0	0	1	1	0	2
2483	CMTR1	0	0	1	1	0	2
2485	COQ8A	0	0	1	1	0	2
2493	EPHB6	0	0	1	1	0	2
2494	ERMP1	0	0	1	1	0	2
2498	FAM90A1	0	0	1	1	0	2
2499	FAXDC2	0	0	1	1	0	2
2501	FLG2	1	0	1	0	0	2
2506	GALNTL6	0	0	1	1	0	2
2510	GLYAT	0	0	1	1	0	2
2511	GOLIM4	0	0	1	1	0	2
2513	GRIN1	0	0	1	1	0	2
2515	hsa-miR-3545-5p	1	0	1	0	0	2
2519	ITGA3	1	0	1	0	0	2
2520	ITGB2	0	0	1	0	1	2
2525	KLHL41	1	0	1	0	0	2
2526	KLK2	0	0	1	1	0	2
2527	KNCN	0	0	1	1	0	2
2532	LOC389765	0	0	1	1	0	2
2535	MMP14	1	0	1	0	0	2
2543	NCOR1	0	0	1	1	0	2
2547	NPC1L1	1	0	1	0	0	2
2550	PARP2	1	0	1	0	0	2
2551	PAX5	0	0	1	1	0	2
2552	PGAP2	0	0	1	1	0	2
2555	PRKCA	0	0	1	1	0	2
2559	RAB22A	0	0	1	1	0	2
2563	S1PR3	0	0	1	1	0	2
2567	SLC4A1	1	0	1	0	0	2
2570	SPATA31D5P	0	0	1	1	0	2
2571	SPDYE2	0	0	1	1	0	2
2572	SPDYE6	0	0	1	1	0	2
2573	SPOP	0	0	1	1	0	2
2575	SRPRB	0	0	1	1	0	2
2578	TLN1	0	0	1	1	0	2
2583	TRIOBP	0	0	1	0	1	2
2587	UNC119	1	0	1	0	0	2
2590	WNT11	0	0	1	1	0	2
2591	ZDHHC22	0	0	1	1	0	2
2593	ZNF14	1	0	1	0	0	2
2598	ZWINT	0	0	1	1	0	2
2601	ANGPT1	0	0	1	1	0	2
2602	ANKH	0	0	1	1	0	2
2606	ATPSCKMT	1	0	1	0	0	2
2608	BAGE2	1	0	1	0	0	2
2609	BCL2L2-PABPN1	0	0	1	1	0	2
2610	BOK	0	0	1	1	0	2
2614	C2orf83	0	0	1	1	0	2
2615	C8orf58	0	0	1	1	0	2
2616	CAPN1	1	0	1	0	0	2
2619	CERCAM	0	0	1	1	0	2
2621	CLEC4M	0	0	1	1	0	2
2623	CNOT9	0	0	1	1	0	2
2624	CR1L	0	0	1	0	1	2
2633	FABP4	0	0	1	1	0	2
2637	FBXL7	0	0	1	1	0	2
2638	GARS1	1	0	1	0	0	2
2641	GGCX	0	0	1	1	0	2
2645	H3C13	0	0	1	1	0	2
2649	HNRNPUL1	0	0	1	1	0	2
2650	HYOU1	0	0	1	1	0	2
2651	ICA1L	0	0	1	1	0	2
2653	INO80E	0	0	1	1	0	2
2655	KARS1	0	0	1	1	0	2
2658	LINC00847	1	0	1	0	0	2
2666	MEIS3	0	0	1	1	0	2
2672	MYO1F	0	0	1	1	0	2
2674	NDUFA6-DT	0	0	1	1	0	2
2675	NDUFB6	0	0	1	1	0	2
2677	OR7D2	0	0	1	1	0	2
2680	PHLDB1	1	0	1	0	0	2
2681	PI4K2A	1	0	1	0	0	2
2682	PIGW	0	0	1	1	0	2
2684	PNLIPRP1	0	0	1	1	0	2
2691	PRR29	0	0	1	1	0	2
2696	RPL28	0	0	1	1	0	2
2704	SYP	0	0	1	1	0	2
2705	TBC1D25	1	0	1	0	0	2
2707	TGFBRAP1	0	0	1	1	0	2
2715	UBXN8	0	0	1	1	0	2
2718	ZNF154	0	0	1	1	0	2
2721	ZNF415	0	0	1	1	0	2
2733	C1QTNF1	0	0	1	1	0	2
2735	C5orf49	0	0	1	1	0	2
2739	CD24	0	0	1	1	0	2
2747	COX5A	0	0	1	1	0	2
2751	DLG3	0	0	1	1	0	2
2757	FBXL22	0	0	1	1	0	2
2759	GJB3	0	0	1	1	0	2
2762	GRINA	0	0	1	1	0	2
2766	HCST	0	0	1	1	0	2
2780	MTRNR2L8	0	0	1	1	0	2
2781	MTRNR2L9	0	0	1	1	0	2
2784	NFKBID	0	0	1	1	0	2
2785	NNAT	0	0	1	1	0	2
2787	NTMT1	0	0	1	1	0	2
2790	PDCD7	0	0	1	1	0	2
2791	PDZD3	1	0	1	0	0	2
2807	SSNA1	0	0	1	1	0	2
2811	TMEM201	0	0	1	1	0	2
2812	TMEM95	0	0	1	1	0	2
2818	WFDC11	0	0	1	1	0	2
2820	ZNF441	1	0	1	0	0	2
2821	ZNF800	1	0	0	1	0	2
2826	SOX5	1	0	0	1	0	2
2831	ZFP36L1	1	0	0	1	0	2
2836	SLC35G1	1	0	0	1	0	2
2837	BMP3	1	0	0	0	1	2
2841	NLK	1	0	0	0	1	2
2842	NXT2	1	0	0	1	0	2
2844	UQCRC2	1	0	0	0	1	2
2846	COCH	1	0	0	1	0	2
2847	DPH6	1	0	0	1	0	2
2853	TNRC6C	1	0	0	0	1	2
2857	LTF	1	0	0	0	1	2
2861	TANC1	1	0	0	1	0	2
2864	100287413	1	0	0	0	1	2
2866	C4orf33	1	0	0	1	0	2
2869	GPR88	1	0	0	0	1	2
2871	LRRTM1	1	0	0	1	0	2
2872	PEG10	1	0	0	1	0	2
2873	PLXNA4	1	0	0	1	0	2
2881	CNOT7	1	0	0	1	0	2
2882	CRIM1	1	0	0	0	1	2
2883	GPBP1	1	0	0	1	0	2
2891	SYVN1	1	0	0	0	1	2
2892	TES	1	0	0	0	1	2
2895	ARHGEF9	1	0	0	0	1	2
2899	CPNE8	1	0	0	1	0	2
2903	DNAJC21	1	0	0	1	0	2
2905	ERCC6L2	1	0	0	0	1	2
2910	OGA	1	0	0	0	1	2
2911	PGRMC1	1	0	0	0	1	2
2913	PNMA8A	1	0	0	0	1	2
2914	PPP6C	1	0	0	0	1	2
2917	PSMA4	1	0	0	0	1	2
2921	THAP5	1	0	0	1	0	2
2927	CRB1	1	0	0	1	0	2
2929	EMX2	1	0	0	1	0	2
2931	EPOP	1	0	0	1	0	2
2932	ESYT2	1	0	0	1	0	2
2935	FCRL5	1	0	0	0	1	2
2936	HECTD2	1	0	0	1	0	2
2937	HEMGN	1	0	0	0	1	2
2938	HNRNPA0	1	0	0	0	1	2
2941	MXI1	1	0	0	1	0	2
2943	NIBAN1	1	0	0	1	0	2
2944	NIPAL3	1	0	0	0	1	2
2945	NSMCE1	1	0	0	0	1	2
2953	RTL5	1	0	0	0	1	2
2957	STRN3	1	0	0	1	0	2
2959	SYN1	1	0	0	1	0	2
2962	VAV3	1	0	0	1	0	2
2963	ZNF264	1	0	0	1	0	2
2967	CCDC89	1	0	0	0	1	2
2973	HAS2-AS1	1	0	0	0	1	2
2974	HLF	1	0	0	0	1	2
2976	ITCH	1	0	0	1	0	2
2979	NFIC	1	0	0	0	1	2
2980	NUDT16	1	0	0	0	1	2
2981	OTUD1	1	0	0	1	0	2
2983	PI4KB	1	0	0	1	0	2
2985	PPIE	1	0	0	0	1	2
2987	RASGEF1B	1	0	0	0	1	2
2988	RBM19	1	0	0	0	1	2
2990	RIOK2	1	0	0	0	1	2
2993	SCN3B	1	0	0	1	0	2
2994	SDF4	1	0	0	0	1	2
3000	TCF20	1	0	0	1	0	2
3003	ADCK2	1	0	0	0	1	2
3005	AMBRA1	1	0	0	0	1	2
3011	C16orf72	1	0	0	0	1	2
3013	CACFD1	1	0	0	0	1	2
3024	FEM1C	1	0	0	1	0	2
3031	GDI1	1	0	0	0	1	2
3036	KHDRBS2	1	0	0	1	0	2
3042	LPGAT1	1	0	0	1	0	2
3062	SLC14A1	1	0	0	1	0	2
3068	SPATA46	1	0	0	1	0	2
3069	STX17	1	0	0	0	1	2
3073	TBC1D19	1	0	0	1	0	2
3074	TEX261	1	0	0	1	0	2
3079	ZFHX3	1	0	0	1	0	2
3117	TBC1D22B	0	0	0	1	1	2
3141	BCL11A	0	0	0	1	1	2
3264	PHF8	0	0	0	1	1	2
3296	MAP3K21	0	0	0	1	1	2
3452	POM121C	0	0	0	1	1	2
3494	CAPN6	0	0	0	1	1	2
3526	LHFPL3	0	0	0	1	1	2
3539	NR1I3	0	0	0	1	1	2
3657	SCN2B	0	0	0	1	1	2
3729	GOLGA6L5P	0	0	0	1	1	2
3859	EME1	0	0	0	1	1	2
3868	FANCC	0	0	0	1	1	2
4162	ADH6	0	0	0	1	1	2
4193	CSRNP1	0	0	0	1	1	2
4262	PRX	0	0	0	1	1	2
4371	GOLGA6B	0	0	0	1	1	2
4422	PLEKHO2	0	0	0	1	1	2
4443	SOX10	0	0	0	1	1	2
4502	CYTH4	0	0	0	1	1	2
4525	GOLGA6A	0	0	0	1	1	2
4526	GOLGA6D	0	0	0	1	1	2
4552	MTUS2	0	0	0	1	1	2
5	MEIOC	0	1	0	0	0	1
6	ATF7IP	0	1	0	0	0	1
12	ARPP21	0	1	0	0	0	1
14	ERLIN1	0	1	0	0	0	1
17	HDAC9	0	1	0	0	0	1
21	PDIK1L	0	1	0	0	0	1
23	79614	0	1	0	0	0	1
26	GPATCH8	0	1	0	0	0	1
27	GPR85	0	1	0	0	0	1
32	SLF2	0	1	0	0	0	1
35	CAB39	0	1	0	0	0	1
39	DPY19L1	0	1	0	0	0	1
45	RAD51B	0	1	0	0	0	1
46	STX12	0	1	0	0	0	1
54	ARF6	0	1	0	0	0	1
55	CFTR	0	1	0	0	0	1
59	KIAA0355	0	1	0	0	0	1
63	NR1D2	0	1	0	0	0	1
67	ADAM9	0	1	0	0	0	1
68	ADGRL2	0	1	0	0	0	1
71	COL4A1	0	1	0	0	0	1
74	DPY19L3	0	1	0	0	0	1
79	GPHN	0	1	0	0	0	1
82	IKBIP	0	1	0	0	0	1
90	PITX2	0	1	0	0	0	1
96	TOGARAM1	0	1	0	0	0	1
101	ZNF609	0	1	0	0	0	1
102	ACVR1	0	1	0	0	0	1
104	AOPEP	0	1	0	0	0	1
107	CALU	0	1	0	0	0	1
113	GCH1	0	1	0	0	0	1
116	KANK1	0	1	0	0	0	1
117	LSM14A	0	1	0	0	0	1
119	MDM2	0	1	0	0	0	1
122	PDGFRA	0	1	0	0	0	1
124	PPP4R4	0	1	0	0	0	1
130	TSC1	0	1	0	0	0	1
132	ZKSCAN8	0	1	0	0	0	1
134	AP4E1	0	1	0	0	0	1
137	CAV1	0	1	0	0	0	1
140	COPS2	0	1	0	0	0	1
145	FAM153B	0	1	0	0	0	1
147	FBXO33	0	1	0	0	0	1
153	GPR137C	0	1	0	0	0	1
155	KATNBL1	0	1	0	0	0	1
158	MAP3K20	0	1	0	0	0	1
159	MED13	0	1	0	0	0	1
162	MXD1	0	1	0	0	0	1
163	NAA30	0	1	0	0	0	1
164	NHLRC2	0	1	0	0	0	1
169	RBM26	0	1	0	0	0	1
171	SLC11A2	0	1	0	0	0	1
176	TRHDE	0	1	0	0	0	1
178	VASH2	0	1	0	0	0	1
181	ZNF367	0	1	0	0	0	1
182	ADAM10	0	1	0	0	0	1
187	BTBD3	0	1	0	0	0	1
188	C1GALT1	0	1	0	0	0	1
190	CHPT1	0	1	0	0	0	1
191	CISD1	0	1	0	0	0	1
194	CXCL12	0	1	0	0	0	1
198	EIF4G2	0	1	0	0	0	1
199	ELAVL1	0	1	0	0	0	1
202	GALNT3	0	1	0	0	0	1
203	GUCY1B1	0	1	0	0	0	1
204	HSF5	0	1	0	0	0	1
205	INTS2	0	1	0	0	0	1
207	KIF21A	0	1	0	0	0	1
210	LYPLA1	0	1	0	0	0	1
212	MSMO1	0	1	0	0	0	1
213	MYT1L	0	1	0	0	0	1
214	PARP1	0	1	0	0	0	1
215	PDE7A	0	1	0	0	0	1
217	RAB39B	0	1	0	0	0	1
223	TLN2	0	1	0	0	0	1
226	TMX3	0	1	0	0	0	1
227	TTC39C	0	1	0	0	0	1
230	UVRAG	0	1	0	0	0	1
233	ZCCHC2	0	1	0	0	0	1
235	ZNF365	0	1	0	0	0	1
241	CARD8	0	1	0	0	0	1
244	DAW1	0	1	0	0	0	1
245	DENND4A	0	1	0	0	0	1
247	DMRT2	0	1	0	0	0	1
248	EFR3A	0	1	0	0	0	1
250	FAM133B	0	1	0	0	0	1
251	FZD6	0	1	0	0	0	1
253	GNG2	0	1	0	0	0	1
255	GOT1	0	1	0	0	0	1
257	GREB1	0	1	0	0	0	1
258	HSPA12A	0	1	0	0	0	1
263	LMAN2	0	1	0	0	0	1
264	LRP4	0	1	0	0	0	1
265	LRRC37A4P	0	1	0	0	0	1
269	OGN	0	1	0	0	0	1
270	OLFM1	0	1	0	0	0	1
272	PFDN4	0	1	0	0	0	1
280	RBM6	0	1	0	0	0	1
281	RBMS3	0	1	0	0	0	1
283	SENP3	0	1	0	0	0	1
284	SETBP1	0	1	0	0	0	1
285	SGK3	0	1	0	0	0	1
288	SLAMF1	0	1	0	0	0	1
291	SRRM1	0	1	0	0	0	1
295	TSPAN13	0	1	0	0	0	1
296	UBTD2	0	1	0	0	0	1
300	ZNF423	0	1	0	0	0	1
306	ANKRD49	0	1	0	0	0	1
310	BHLHB9	0	1	0	0	0	1
313	CAMK4	0	1	0	0	0	1
315	CD69	0	1	0	0	0	1
319	DDX60	0	1	0	0	0	1
320	DEK	0	1	0	0	0	1
321	DIDO1	0	1	0	0	0	1
327	FNTA	0	1	0	0	0	1
329	HMGB3	0	1	0	0	0	1
330	HOXA5	0	1	0	0	0	1
335	KLHL5	0	1	0	0	0	1
336	KRR1	0	1	0	0	0	1
339	LINC01252	0	1	0	0	0	1
340	LRRC8B	0	1	0	0	0	1
350	PATE1	0	1	0	0	0	1
357	PPP2R1B	0	1	0	0	0	1
358	PRTG	0	1	0	0	0	1
367	UNK	0	1	0	0	0	1
372	ADARB1	0	1	0	0	0	1
373	ADCY7	0	1	0	0	0	1
375	ANKRD6	0	1	0	0	0	1
376	BACH2	0	1	0	0	0	1
378	CASC2	0	1	0	0	0	1
379	CASR	0	1	0	0	0	1
391	ENKUR	0	1	0	0	0	1
392	ENSA	0	1	0	0	0	1
395	FMO5	0	1	0	0	0	1
396	GABRG1	0	1	0	0	0	1
398	GBP1	0	1	0	0	0	1
400	HDC	0	1	0	0	0	1
402	KLHL9	0	1	0	0	0	1
404	MAB21L1	0	1	0	0	0	1
406	MCTP2	0	1	0	0	0	1
408	MROH7	0	1	0	0	0	1
409	MTMR2	0	1	0	0	0	1
411	ORC3	0	1	0	0	0	1
417	RAPGEF6	0	1	0	0	0	1
420	RRM2	0	1	0	0	0	1
421	SLC16A10	0	1	0	0	0	1
422	SLC18B1	0	1	0	0	0	1
424	SLC35E1	0	1	0	0	0	1
427	ST3GAL2	0	1	0	0	0	1
430	TMEM19	0	1	0	0	0	1
434	TNFSF4	0	1	0	0	0	1
438	WDR7	0	1	0	0	0	1
440	YIPF6	0	1	0	0	0	1
441	ZBTB26	0	1	0	0	0	1
442	ACTR6	0	1	0	0	0	1
443	AHCTF1	0	1	0	0	0	1
445	ANKDD1B	0	1	0	0	0	1
450	ARMCX4	0	1	0	0	0	1
451	ATP2C1	0	1	0	0	0	1
452	ATP8A1	0	1	0	0	0	1
453	ATXN3	0	1	0	0	0	1
455	C1orf43	0	1	0	0	0	1
457	CCDC71L	0	1	0	0	0	1
460	CNTD1	0	1	0	0	0	1
463	CSMD2	0	1	0	0	0	1
464	DIO2	0	1	0	0	0	1
466	DZIP3	0	1	0	0	0	1
470	ELOVL4	0	1	0	0	0	1
472	FAM106C	0	1	0	0	0	1
475	FGGY	0	1	0	0	0	1
476	FOXF1	0	1	0	0	0	1
477	GADD45A	0	1	0	0	0	1
478	GOLGA6L9	0	1	0	0	0	1
479	GOLGA8CP	0	1	0	0	0	1
480	HOXD8	0	1	0	0	0	1
481	IQGAP2	0	1	0	0	0	1
483	ITPKB	0	1	0	0	0	1
484	KCNE5	0	1	0	0	0	1
486	KIAA0825	0	1	0	0	0	1
487	KIAA1324L	0	1	0	0	0	1
489	LINC01102	0	1	0	0	0	1
492	MRPS25	0	1	0	0	0	1
494	NDN	0	1	0	0	0	1
495	NECAP1	0	1	0	0	0	1
499	PCLO	0	1	0	0	0	1
500	PLD5	0	1	0	0	0	1
502	PTGR1	0	1	0	0	0	1
503	PTPN21	0	1	0	0	0	1
505	SENP2	0	1	0	0	0	1
507	SLIT2	0	1	0	0	0	1
509	SPATS2L	0	1	0	0	0	1
517	TMEM14C	0	1	0	0	0	1
518	TNFSF8	0	1	0	0	0	1
524	YEATS4	0	1	0	0	0	1
525	ZCRB1	0	1	0	0	0	1
526	ZFP90	0	1	0	0	0	1
527	ZNF586	0	1	0	0	0	1
532	ACSL6	0	1	0	0	0	1
534	AIMP1	0	1	0	0	0	1
535	ANKRD34A	0	1	0	0	0	1
538	ATF2	0	1	0	0	0	1
539	ATXN1L	0	1	0	0	0	1
541	BRD7	0	1	0	0	0	1
543	C15orf41	0	1	0	0	0	1
544	C17orf107	0	1	0	0	0	1
545	C1QL3	0	1	0	0	0	1
546	CALCOCO1	0	1	0	0	0	1
549	CCDC144NL	0	1	0	0	0	1
550	CCNYL1	0	1	0	0	0	1
551	CIAO3	0	1	0	0	0	1
557	DDX4	0	1	0	0	0	1
558	DGAT2	0	1	0	0	0	1
559	DNAJC18	0	1	0	0	0	1
560	EFNA5	0	1	0	0	0	1
566	FAM104A	0	1	0	0	0	1
568	FAM153A	0	1	0	0	0	1
569	FAM86C1	0	1	0	0	0	1
573	GATA4	0	1	0	0	0	1
574	GCC1	0	1	0	0	0	1
575	GDF6	0	1	0	0	0	1
576	GINM1	0	1	0	0	0	1
578	GNL2	0	1	0	0	0	1
580	GSPT2	0	1	0	0	0	1
583	HERPUD2	0	1	0	0	0	1
584	HSP90AB1	0	1	0	0	0	1
586	IGDCC3	0	1	0	0	0	1
590	KCNV1	0	1	0	0	0	1
597	MAN1C1	0	1	0	0	0	1
599	MCM5	0	1	0	0	0	1
603	NINJ1	0	1	0	0	0	1
606	PARGP1	0	1	0	0	0	1
607	PARP8	0	1	0	0	0	1
608	PI4KA	0	1	0	0	0	1
609	PINX1	0	1	0	0	0	1
613	PODXL	0	1	0	0	0	1
616	RAB30	0	1	0	0	0	1
625	SAP30BP	0	1	0	0	0	1
627	SGPP1	0	1	0	0	0	1
632	STK40	0	1	0	0	0	1
634	TBC1D8	0	1	0	0	0	1
640	TRIM59	0	1	0	0	0	1
642	TTC25	0	1	0	0	0	1
649	ZNF304	0	1	0	0	0	1
650	ZNF436-AS1	0	1	0	0	0	1
651	ZNF559	0	1	0	0	0	1
652	ZNF639	0	1	0	0	0	1
653	ZNF793	0	1	0	0	0	1
654	ZNF90	0	1	0	0	0	1
661	ASCL4	0	1	0	0	0	1
663	ATG2B	0	1	0	0	0	1
668	BEST3	0	1	0	0	0	1
669	BLOC1S2	0	1	0	0	0	1
673	C22orf39	0	1	0	0	0	1
682	CLCA4	0	1	0	0	0	1
684	CLN3	0	1	0	0	0	1
686	CNTNAP3B	0	1	0	0	0	1
689	DNAJC30	0	1	0	0	0	1
692	EFNB3	0	1	0	0	0	1
701	GABRA4	0	1	0	0	0	1
702	GINS1	0	1	0	0	0	1
703	GOLGA8B	0	1	0	0	0	1
704	GPN1	0	1	0	0	0	1
710	HRNR	0	1	0	0	0	1
712	IL13	0	1	0	0	0	1
713	IQGAP1	0	1	0	0	0	1
716	LACTB	0	1	0	0	0	1
717	LINC00623	0	1	0	0	0	1
718	LRPAP1	0	1	0	0	0	1
719	LRR1	0	1	0	0	0	1
720	LRRC19	0	1	0	0	0	1
723	MKI67	0	1	0	0	0	1
726	MTMR12	0	1	0	0	0	1
728	NADK2	0	1	0	0	0	1
730	NIFK-AS1	0	1	0	0	0	1
734	PAK4	0	1	0	0	0	1
736	PDP1	0	1	0	0	0	1
737	PGK2	0	1	0	0	0	1
738	PIEZO2	0	1	0	0	0	1
739	PIP4K2B	0	1	0	0	0	1
741	RAD18	0	1	0	0	0	1
743	RNF187	0	1	0	0	0	1
745	SAXO2	0	1	0	0	0	1
746	SCAPER	0	1	0	0	0	1
750	SH3GLB1	0	1	0	0	0	1
751	SNAP23	0	1	0	0	0	1
752	SRP72	0	1	0	0	0	1
753	TAFA4	0	1	0	0	0	1
755	TENT5D	0	1	0	0	0	1
759	TMPRSS11F	0	1	0	0	0	1
761	TRIM58	0	1	0	0	0	1
768	ZADH2	0	1	0	0	0	1
772	ZNF317	0	1	0	0	0	1
773	ZNF354A	0	1	0	0	0	1
779	ADAMTS13	0	1	0	0	0	1
780	AHCYL2	0	1	0	0	0	1
784	BBS1	0	1	0	0	0	1
785	BCAT1	0	1	0	0	0	1
786	BHMT2	0	1	0	0	0	1
787	BNIP3L	0	1	0	0	0	1
792	CDKL3	0	1	0	0	0	1
795	CHL1	0	1	0	0	0	1
797	CSRP2	0	1	0	0	0	1
799	CXCL14	0	1	0	0	0	1
801	DCAF12L1	0	1	0	0	0	1
802	DIPK1A	0	1	0	0	0	1
804	EDN3	0	1	0	0	0	1
805	EEF2KMT	0	1	0	0	0	1
806	EHD4	0	1	0	0	0	1
807	ERBB4	0	1	0	0	0	1
808	EXO5	0	1	0	0	0	1
811	FAM162A	0	1	0	0	0	1
816	GPR39	0	1	0	0	0	1
817	GPR68	0	1	0	0	0	1
820	HERC3	0	1	0	0	0	1
822	hsa-miR-5187-5p	0	1	0	0	0	1
823	IL34	0	1	0	0	0	1
825	JAZF1-AS1	0	1	0	0	0	1
829	LAMTOR1	0	1	0	0	0	1
833	LSM6	0	1	0	0	0	1
834	MDP1	0	1	0	0	0	1
836	MKX	0	1	0	0	0	1
837	MOGS	0	1	0	0	0	1
841	NEXN	0	1	0	0	0	1
843	NLRP7	0	1	0	0	0	1
844	NPHP3	0	1	0	0	0	1
846	PEX11B	0	1	0	0	0	1
849	PRRT2	0	1	0	0	0	1
850	PVRIG	0	1	0	0	0	1
852	RBM14	0	1	0	0	0	1
857	SERPINB13	0	1	0	0	0	1
858	SLC25A53	0	1	0	0	0	1
860	SLC6A4	0	1	0	0	0	1
861	SNTG1	0	1	0	0	0	1
863	SYNPO	0	1	0	0	0	1
864	TBC1D30	0	1	0	0	0	1
867	TOP1P2	0	1	0	0	0	1
868	TOR1AIP2	0	1	0	0	0	1
869	TPX2	0	1	0	0	0	1
873	WDR64	0	1	0	0	0	1
874	WNT7B	0	1	0	0	0	1
876	ZCCHC10	0	1	0	0	0	1
880	ZSCAN25	0	1	0	0	0	1
881	ZSWIM2	0	1	0	0	0	1
882	5505	0	1	0	0	0	1
883	ABHD14B	0	1	0	0	0	1
884	ACY1	0	1	0	0	0	1
885	AK7	0	1	0	0	0	1
886	ALOXE3	0	1	0	0	0	1
888	APCDD1L-DT	0	1	0	0	0	1
889	ARHGEF11	0	1	0	0	0	1
890	ATP5PD	0	1	0	0	0	1
897	CCN6	0	1	0	0	0	1
898	CFAP73	0	1	0	0	0	1
901	CXorf38	0	1	0	0	0	1
902	CYSLTR2	0	1	0	0	0	1
903	DDX19B	0	1	0	0	0	1
905	DIRAS3	0	1	0	0	0	1
906	ENO2	0	1	0	0	0	1
907	EP400P1	0	1	0	0	0	1
910	FAM86B1	0	1	0	0	0	1
912	FGA	0	1	0	0	0	1
913	FOXN1	0	1	0	0	0	1
914	FOXRED2	0	1	0	0	0	1
917	GATAD1	0	1	0	0	0	1
919	GPR15	0	1	0	0	0	1
920	GSG1L	0	1	0	0	0	1
924	IGF2BP1	0	1	0	0	0	1
925	INCENP	0	1	0	0	0	1
927	KAZALD1	0	1	0	0	0	1
928	KDM4E	0	1	0	0	0	1
929	KDM5C	0	1	0	0	0	1
930	KIF6	0	1	0	0	0	1
931	KLB	0	1	0	0	0	1
932	KRTAP24-1	0	1	0	0	0	1
934	LINGO2	0	1	0	0	0	1
936	LMLN	0	1	0	0	0	1
937	LOC100133920	0	1	0	0	0	1
938	LTO1	0	1	0	0	0	1
939	LZTS3	0	1	0	0	0	1
940	MAP1LC3C	0	1	0	0	0	1
941	MMP25	0	1	0	0	0	1
942	MTMR6	0	1	0	0	0	1
943	MTO1	0	1	0	0	0	1
944	N6AMT1	0	1	0	0	0	1
953	PPM1M	0	1	0	0	0	1
956	RABGEF1	0	1	0	0	0	1
957	RCCD1	0	1	0	0	0	1
959	RHO	0	1	0	0	0	1
961	RNF121	0	1	0	0	0	1
962	SIAH3	0	1	0	0	0	1
964	SLC22A25	0	1	0	0	0	1
965	SLC25A30	0	1	0	0	0	1
966	SMIM10L1	0	1	0	0	0	1
970	SYNM	0	1	0	0	0	1
972	TBC1D1	0	1	0	0	0	1
973	TLCD2	0	1	0	0	0	1
974	TMEM184A	0	1	0	0	0	1
975	TMEM94	0	1	0	0	0	1
977	UBE3B	0	1	0	0	0	1
979	VCL	0	1	0	0	0	1
981	YPEL1	0	1	0	0	0	1
983	ZFAT	0	1	0	0	0	1
984	ZNF790	0	1	0	0	0	1
991	AK6	0	1	0	0	0	1
993	ARHGAP33	0	1	0	0	0	1
995	ARMT1	0	1	0	0	0	1
996	C8orf88	0	1	0	0	0	1
997	CASP3	0	1	0	0	0	1
1003	CFAP91	0	1	0	0	0	1
1004	CHST4	0	1	0	0	0	1
1006	CLCC1	0	1	0	0	0	1
1007	CRHBP	0	1	0	0	0	1
1008	CYB5D2	0	1	0	0	0	1
1009	DDX56	0	1	0	0	0	1
1010	DTL	0	1	0	0	0	1
1011	EMC8	0	1	0	0	0	1
1013	FAM117B	0	1	0	0	0	1
1014	FAM124B	0	1	0	0	0	1
1015	FAM86B2	0	1	0	0	0	1
1018	GPR108	0	1	0	0	0	1
1019	HCAR2	0	1	0	0	0	1
1020	HCAR3	0	1	0	0	0	1
1021	HM13	0	1	0	0	0	1
1023	HTR3C	0	1	0	0	0	1
1026	KCNK9	0	1	0	0	0	1
1027	KIF26B	0	1	0	0	0	1
1029	KRT72	0	1	0	0	0	1
1031	LOC100996842	0	1	0	0	0	1
1032	LOC283731	0	1	0	0	0	1
1034	LOC388813	0	1	0	0	0	1
1035	LOXL3	0	1	0	0	0	1
1038	MAT1A	0	1	0	0	0	1
1039	MCF2L	0	1	0	0	0	1
1040	MED7	0	1	0	0	0	1
1041	MEPCE	0	1	0	0	0	1
1043	MPI	0	1	0	0	0	1
1044	MRPS33	0	1	0	0	0	1
1045	NAT2	0	1	0	0	0	1
1046	NBL1	0	1	0	0	0	1
1047	NBPF11	0	1	0	0	0	1
1048	NLRP1	0	1	0	0	0	1
1049	NODAL	0	1	0	0	0	1
1052	OTULINL	0	1	0	0	0	1
1053	PFKP	0	1	0	0	0	1
1054	PHF11	0	1	0	0	0	1
1056	PLEKHB1	0	1	0	0	0	1
1058	PRAG1	0	1	0	0	0	1
1059	PRKAG3	0	1	0	0	0	1
1060	PRNP	0	1	0	0	0	1
1061	PRR15	0	1	0	0	0	1
1062	PSMB4	0	1	0	0	0	1
1068	SPC25	0	1	0	0	0	1
1069	SPSB2	0	1	0	0	0	1
1071	SVOPL	0	1	0	0	0	1
1073	TAF8	0	1	0	0	0	1
1074	TBL2	0	1	0	0	0	1
1075	TCIM	0	1	0	0	0	1
1077	TMEM179	0	1	0	0	0	1
1078	TMEM44	0	1	0	0	0	1
1079	TRIM32	0	1	0	0	0	1
1080	TRUB1	0	1	0	0	0	1
1082	TUBB4A	0	1	0	0	0	1
1083	UVSSA	0	1	0	0	0	1
1085	ZNF354B	0	1	0	0	0	1
1086	ZNF519	0	1	0	0	0	1
1091	GRAMD2B	0	0	1	0	0	1
1092	PDCD10	0	0	1	0	0	1
1097	CPEB3	0	0	1	0	0	1
1098	DOCK9	0	0	1	0	0	1
1099	ITPR1	0	0	1	0	0	1
1104	GRM7	0	0	1	0	0	1
1105	JPH1	0	0	1	0	0	1
1107	PHF20L1	0	0	1	0	0	1
1108	SLC44A1	0	0	1	0	0	1
1109	SLC4A10	0	0	1	0	0	1
1115	KCNMA1	0	0	1	0	0	1
1119	PFN2	0	0	1	0	0	1
1123	CADM1	0	0	1	0	0	1
1128	PPP3CB	0	0	1	0	0	1
1129	RBM24	0	0	1	0	0	1
1130	SCAF11	0	0	1	0	0	1
1131	SNAP91	0	0	1	0	0	1
1133	ZNF449	0	0	1	0	0	1
1135	DDX3Y	0	0	1	0	0	1
1138	EPHA4	0	0	1	0	0	1
1143	MIA3	0	0	1	0	0	1
1144	MLLT10	0	0	1	0	0	1
1146	SIRT1	0	0	1	0	0	1
1148	ARID1B	0	0	1	0	0	1
1149	CREBL2	0	0	1	0	0	1
1151	FAM135A	0	0	1	0	0	1
1152	FMR1	0	0	1	0	0	1
1155	RAP1B	0	0	1	0	0	1
1161	DYRK1A	0	0	1	0	0	1
1163	HIF1A	0	0	1	0	0	1
1166	LRP2	0	0	1	0	0	1
1168	MTMR1	0	0	1	0	0	1
1174	RHPN2	0	0	1	0	0	1
1176	RNF165	0	0	1	0	0	1
1181	ZNF638	0	0	1	0	0	1
1182	ADAMTS6	0	0	1	0	0	1
1184	AKAP6	0	0	1	0	0	1
[truncated: 2,841 more rows]

## Sheet: CommonTarsSS
	ID	DMD	DM1	DM2	FSHD1	LGMD R1 calpain3-related	SUM
75	NR3C1	1	1	1	1	1	5
291	ETS1	1	1	1	1	1	5
331	JARID2	1	1	1	1	1	5
39	ALCAM	1	1	1	1	0	4
127	CTNNB1	0	1	1	1	1	4
128	CTNND1	0	1	1	1	1	4
133	DLG5	1	1	1	1	0	4
158	MAP4K3	1	1	1	1	0	4
174	RHOT1	0	1	1	1	1	4
380	NFAT5	0	1	1	1	1	4
392	PHF24	1	1	1	1	0	4
442	ST6GAL2	0	1	1	1	1	4
474	YAF2	0	1	1	1	1	4
494	BHLHE22	1	0	1	1	1	4
495	CPEB1	1	0	1	1	1	4
497	DDX5	1	0	1	1	1	4
512	SLC25A22	1	0	1	1	1	4
523	BSCL2	1	0	1	1	1	4
524	C5orf51	1	0	1	1	1	4
525	CAAP1	1	0	1	1	1	4
541	MED14	1	0	1	1	1	4
542	MINDY2	1	0	1	1	1	4
545	NETO2	1	0	1	1	1	4
575	ZNF547	1	0	1	1	1	4
579	AADACL4	1	0	1	1	1	4
619	DICER1	1	0	1	1	1	4
627	FANCD2	1	0	1	1	1	4
652	JPH2	1	0	1	1	1	4
669	METTL21EP	1	0	1	1	1	4
675	MRO	1	0	1	1	1	4
676	MT1F	1	0	1	1	1	4
677	MT1H	1	0	1	1	1	4
690	OSBPL9	1	0	1	1	1	4
703	PPIB	1	0	1	1	1	4
712	QKI	1	0	1	1	1	4
717	RBM23	1	0	1	1	1	4
738	SLCO1B3	1	0	1	1	1	4
752	TCF7L2	1	0	1	1	1	4
761	TRIM31	1	0	1	1	1	4
763	TYW3	1	0	1	1	1	4
784	ABCA6	1	0	1	1	1	4
799	C18orf63	1	0	1	1	1	4
821	EHMT2	1	0	1	1	1	4
840	HLA-F	1	0	1	1	1	4
841	HLA-G	1	0	1	1	1	4
842	HLA-J	1	0	1	1	1	4
854	LINC00484	1	0	1	1	1	4
856	LINC01289	1	0	1	1	1	4
857	LINC01531	1	0	1	1	1	4
862	MACROD2	1	0	1	1	1	4
866	MIEF1	1	0	1	1	1	4
870	NAV1	1	0	1	1	1	4
873	NOC3L	1	0	1	1	1	4
901	SLC41A1	1	0	1	1	1	4
904	SORCS1	1	0	1	1	1	4
912	TBC1D8B	1	0	1	1	1	4
917	TMED5	1	0	1	1	1	4
923	TSEN2	1	0	1	1	1	4
928	UBE2L6	1	0	1	1	1	4
936	ZBTB38	1	0	1	1	1	4
940	ZNF792	1	0	1	1	1	4
941	ZNF8	1	0	1	1	1	4
5	ZCCHC14	0	1	0	1	1	3
7	PHIP	0	1	1	1	0	3
9	RNF38	0	1	1	1	0	3
15	CUL5	0	1	0	1	1	3
21	KIF20B	0	1	0	1	1	3
24	NR2C1	0	1	1	0	1	3
27	PSIP1	0	1	0	1	1	3
29	STOX2	0	1	1	1	0	3
45	CARF	0	1	1	1	0	3
73	NLGN1	0	1	0	1	1	3
94	ZNF280D	0	1	1	1	0	3
105	ATP1B1	0	1	1	1	0	3
139	FAM241A	0	1	1	1	0	3
141	FRG1BP	0	1	0	1	1	3
155	LPP	0	1	1	1	0	3
160	MOSMO	0	1	0	1	1	3
179	SERTAD2	1	1	0	0	1	3
199	VEGFA	1	1	0	1	0	3
201	WDR6	0	1	1	0	1	3
205	ZDHHC15	0	1	1	1	0	3
222	ANKMY2	0	1	1	0	1	3
223	ANKRD50	0	1	0	1	1	3
227	ARID3B	0	1	1	1	0	3
230	ATP2B4	1	1	1	0	0	3
235	BEST1	0	1	0	1	1	3
247	CALML4	0	1	0	1	1	3
251	CD200R1	1	1	0	0	1	3
267	CREBRF	0	1	1	1	0	3
271	CYBRD1	1	1	0	1	0	3
293	FAM117A	1	1	0	1	0	3
300	FBXO41	0	1	0	1	1	3
306	FXYD6	0	1	0	1	1	3
311	GCOM1	1	1	0	1	0	3
319	HACD3	0	1	0	1	1	3
364	MGAT4A	0	1	1	0	1	3
444	STEAP4	0	1	0	1	1	3
475	ZC3H12C	0	1	1	1	0	3
493	API5	0	0	1	1	1	3
513	SOWAHC	1	0	1	1	0	3
517	ADAM12	1	0	1	1	0	3
520	BCL2	0	0	1	1	1	3
527	CAP1	1	0	1	1	0	3
539	LARP4	1	0	1	1	0	3
550	PCDH17	1	0	1	1	0	3
556	QSER1	1	0	1	1	0	3
581	ABCA13	1	0	1	1	0	3
585	AHR	1	0	1	1	0	3
586	ALS2	1	0	1	1	0	3
605	CDK17	1	0	1	1	0	3
615	DEFB132	1	0	1	1	0	3
648	IL6ST	1	0	1	1	0	3
739	SMAD4	1	0	1	0	1	3
740	SMAP1	1	0	1	1	0	3
749	SYNJ1	1	0	1	1	0	3
776	ZFYVE26	1	0	1	1	0	3
786	ABCC4	1	0	1	1	0	3
790	AKAP9	1	0	1	1	0	3
795	ATRNL1	1	0	1	1	0	3
796	ATXN7L3	0	0	1	1	1	3
835	GPATCH2L	1	0	1	1	0	3
847	IPO8	1	0	1	1	0	3
863	MAGI1	1	0	1	1	0	3
876	OPRM1	1	0	1	1	0	3
918	TOB1	1	0	1	1	0	3
927	UBA6	1	0	1	1	0	3
953	ANKFY1	1	0	0	1	1	3
983	HMBOX1	1	0	0	1	1	3
1211	PEX2	1	0	0	1	1	3
2	C5orf24	0	1	0	0	1	2
3	FMNL2	0	1	0	1	0	2
8	PIK3CG	0	1	0	0	1	2
12	TET2	0	1	0	0	1	2
13	ZNF217	0	1	0	1	0	2
14	ATP2A2	0	1	0	0	1	2
18	FAM177A1	0	1	0	0	1	2
19	FIGN	0	1	0	0	1	2
22	LRRC1	0	1	0	0	1	2
23	MYH10	0	1	0	0	1	2
25	PAK5	0	1	0	1	0	2
28	SLC38A2	0	1	0	0	1	2
31	SUCO	0	1	0	0	1	2
32	TARDBP	0	1	0	0	1	2
36	ZNF682	0	1	0	0	1	2
42	BCLAF1	0	1	0	0	1	2
43	CALD1	0	1	0	0	1	2
44	CAPRIN1	0	1	0	1	0	2
46	COG3	0	1	0	0	1	2
47	CREBZF	0	1	0	1	0	2
48	CXADR	0	1	0	0	1	2
49	DCAF8	0	1	1	0	0	2
50	DMTF1	0	1	0	0	1	2
51	E2F7	0	1	0	0	1	2
54	FBXO11	0	1	0	1	0	2
55	FGF2	0	1	0	0	1	2
56	FUT8	0	1	0	0	1	2
60	INO80D	0	1	0	0	1	2
63	KL	0	1	0	0	1	2
64	KRT10	0	1	0	0	1	2
66	LTBP4	0	1	0	0	1	2
68	MIPOL1	0	1	0	1	0	2
69	MMP16	1	1	0	0	0	2
77	PATZ1	0	1	0	0	1	2
79	PDE4B	0	1	0	0	1	2
80	PLAG1	0	1	0	1	0	2
81	PMS1	0	1	0	0	1	2
82	PPP4R1	0	1	0	1	0	2
86	SCN2A	0	1	0	0	1	2
87	SYDE2	0	1	1	0	0	2
90	TNPO1	0	1	0	1	0	2
93	WDR82	0	1	0	0	1	2
95	ZNF281	0	1	0	1	0	2
96	ZNF676	0	1	0	0	1	2
99	ACVR2A	0	1	0	0	1	2
101	AFF3	0	1	0	0	1	2
103	ANKRD46	0	1	0	0	1	2
104	ATG16L1	0	1	0	0	1	2
108	BACE2	0	1	0	0	1	2
114	CATSPERG	0	1	0	0	1	2
117	CCSER2	0	1	0	0	1	2
118	CD2AP	0	1	0	1	0	2
121	CNTNAP3	0	1	0	0	1	2
126	CTDSPL	0	1	0	1	0	2
129	CXADRP2	0	1	0	0	1	2
130	CXCL5	0	1	0	1	0	2
131	DDX39B	0	1	0	0	1	2
132	DIS3L2	0	1	0	1	0	2
134	DOCK3	0	1	0	0	1	2
135	ECE1	1	1	0	0	0	2
136	EHF	0	1	0	0	1	2
138	FAM126B	0	1	0	1	0	2
140	FGD4	0	1	0	1	0	2
142	FRG1JP	0	1	0	0	1	2
144	GPM6A	0	1	0	0	1	2
151	KIAA0232	0	1	0	0	1	2
153	LAMB1	0	1	0	0	1	2
154	LCLAT1	0	1	0	0	1	2
156	MAP2	0	1	1	0	0	2
159	MBNL3	1	1	0	0	0	2
161	MXRA5	0	1	0	0	1	2
162	NCAM1	0	1	0	0	1	2
164	PARD6B	0	1	0	1	0	2
166	PHACTR4	0	1	0	1	0	2
173	RGMB	0	1	0	1	0	2
176	SAMD4B	0	1	0	1	0	2
177	SBF2	0	1	0	0	1	2
186	SPRY3	0	1	0	0	1	2
187	SYNJ2BP	0	1	0	0	1	2
188	TLDC2	0	1	0	0	1	2
189	TMEM229A	0	1	0	0	1	2
190	TOX	0	1	1	0	0	2
191	TRIM33	0	1	0	0	1	2
193	TTC33	0	1	0	0	1	2
195	UGT2B7	0	1	0	0	1	2
196	USH2A	0	1	0	1	0	2
197	USP3	0	1	0	1	0	2
202	ZBTB39	0	1	0	1	0	2
207	ZFAND5	0	1	0	1	0	2
210	ABCC5	0	1	0	0	1	2
211	ABCG4	0	1	0	1	0	2
215	AGFG1	0	1	0	0	1	2
218	ALG2	0	1	0	1	0	2
220	AMOT	0	1	0	1	0	2
221	ANKEF1	0	1	0	1	0	2
233	BCL2L13	0	1	0	1	0	2
237	BRCA1	0	1	0	1	0	2
238	BTN2A3P	0	1	0	0	1	2
239	BTRC	0	1	0	1	0	2
240	C15orf40	0	1	0	1	0	2
241	C1orf162	0	1	0	1	0	2
243	C2CD4D-AS1	0	1	0	0	1	2
244	C2orf68	0	1	0	1	0	2
245	C2orf73	0	1	0	0	1	2
246	CADM3	0	1	0	1	0	2
248	CBX7	0	1	0	1	0	2
249	CCDC144B	0	1	0	0	1	2
250	CCDC88C	0	1	0	0	1	2
252	CD79A	0	1	0	1	0	2
253	CDK18	0	1	0	1	0	2
254	CDK2	0	1	0	1	0	2
255	CELF3	0	1	0	1	0	2
256	CHAC1	0	1	0	1	0	2
259	CISD2	0	1	0	0	1	2
260	CKLF	0	1	0	0	1	2
263	COG5	0	1	0	1	0	2
266	CREBBP	0	1	0	1	0	2
268	CSTF2	0	1	0	0	1	2
275	DIPK2A	0	1	0	0	1	2
276	DLG1	0	1	0	1	0	2
278	DR1	0	1	0	1	0	2
285	ELOC	0	1	0	0	1	2
287	EPB41	0	1	0	0	1	2
292	FAM107A	0	1	0	1	0	2
295	FAM13A	0	1	0	1	0	2
298	FAT3	0	1	0	0	1	2
302	FKBP5	0	1	0	1	0	2
304	FUS	0	1	0	1	0	2
309	GALC	0	1	0	0	1	2
313	GOLGA6C	0	1	0	1	0	2
314	GPC6	0	1	0	1	0	2
318	GTF2IRD2B	0	1	0	0	1	2
320	HAGH	0	1	0	1	0	2
322	HECW2	0	1	0	1	0	2
328	IP6K3	0	1	0	0	1	2
329	IQSEC2	0	1	0	1	0	2
330	IVD	0	1	0	1	0	2
332	KCNH5	0	1	0	1	0	2
336	KHDC4	0	1	0	0	1	2
340	KLHL29	0	1	0	1	0	2
343	KNG1	0	1	0	1	0	2
347	LINC00336	0	1	0	0	1	2
350	LOC93622	0	1	0	0	1	2
355	MAL2	0	1	0	1	0	2
357	MBNL2	0	1	0	1	0	2
359	MED13L	0	1	0	0	1	2
361	MEX3C	0	1	0	1	0	2
363	MGA	0	1	0	1	0	2
365	MINDY3	0	1	0	0	1	2
369	MPC1	0	1	0	0	1	2
372	MRPS16	0	1	0	1	0	2
374	MSI1	0	1	0	1	0	2
378	NET1	0	1	0	1	0	2
382	NUDT7	0	1	0	0	1	2
383	NXT1	0	1	0	1	0	2
384	OGG1	0	1	0	0	1	2
388	PBX1	0	1	0	1	0	2
389	PCDH10	0	1	0	1	0	2
390	PDAP1	0	1	0	1	0	2
394	PIK3R6	0	1	0	0	1	2
405	RAPGEFL1	0	1	0	1	0	2
409	RETREG1	0	1	0	0	1	2
420	SHROOM1	0	1	0	0	1	2
427	SLC25A38	0	1	0	0	1	2
430	SLC38A9	0	1	0	0	1	2
435	SOCS7	0	1	0	1	0	2
436	SPATA6L	0	1	0	0	1	2
437	SPOPL	0	1	0	0	1	2
439	SRSF11	0	1	0	1	0	2
440	SRY	0	1	0	1	0	2
441	SSR1	0	1	0	1	0	2
443	STEAP2	0	1	0	1	0	2
445	SYTL4	0	1	0	0	1	2
448	TDG	0	1	0	0	1	2
450	TGFB1	0	1	0	0	1	2
455	TMEM135	0	1	1	0	0	2
458	TMEM26	0	1	0	0	1	2
460	TNFRSF19	0	1	0	0	1	2
464	TYR	0	1	0	1	0	2
465	UBXN2B	0	1	0	1	0	2
469	VWDE	0	1	0	1	0	2
476	ZC3H6	0	1	0	1	0	2
479	ZNF135	0	1	0	1	0	2
482	ZNF468	0	1	0	0	1	2
484	ZNF99	0	1	0	1	0	2
486	ZPLD1	0	1	0	0	1	2
487	ZRANB1	1	1	0	0	0	2
489	ZSWIM3	0	1	0	1	0	2
491	FRS2	0	0	1	1	0	2
492	RNF138	0	0	1	1	0	2
498	EIF4E	0	0	1	1	0	2
499	FAM91A1	0	0	1	1	0	2
501	FBXW7	0	0	1	1	0	2
502	FNDC3B	0	0	1	1	0	2
503	GLCCI1	0	0	1	1	0	2
506	MFSD14A	1	0	1	0	0	2
509	PDCD4	0	0	1	1	0	2
510	PHF6	1	0	1	0	0	2
518	ADAR	0	0	1	1	0	2
522	BPNT1	0	0	1	1	0	2
528	DGKH	0	0	1	1	0	2
529	EPHA7	0	0	1	1	0	2
530	FUBP3	0	0	1	1	0	2
532	GOLPH3L	0	0	1	1	0	2
536	KAT6A	0	0	1	1	0	2
538	KRAS	1	0	1	0	0	2
543	MPP5	1	0	1	0	0	2
544	MYB	0	0	1	1	0	2
546	NOTCH2	0	0	1	1	0	2
552	PHTF2	0	0	1	1	0	2
553	PLPPR1	0	0	1	1	0	2
564	SLC6A15	0	0	1	1	0	2
566	SORCS3	0	0	1	1	0	2
567	SPRED1	0	0	1	1	0	2
569	TAGLN2	0	0	1	1	0	2
570	TMEM108	0	0	1	1	0	2
571	TOX3	0	0	1	1	0	2
574	YWHAQ	0	0	1	1	0	2
580	AASDH	0	0	1	1	0	2
583	ADGRB3	0	0	1	1	0	2
584	AGK	1	0	1	0	0	2
588	AP1S2	0	0	1	1	0	2
591	ATP1B4	0	0	1	1	0	2
592	ATP9B	1	0	1	0	0	2
593	AXDND1	0	0	1	1	0	2
594	AZI2	0	0	1	1	0	2
595	BCL2L2	0	0	1	1	0	2
596	BIRC6	0	0	1	1	0	2
597	BOD1L1	0	0	1	1	0	2
599	BTN1A1	0	0	1	1	0	2
600	C8orf33	1	0	1	0	0	2
601	C8orf34	0	0	1	1	0	2
602	CACNB2	1	0	1	0	0	2
606	CHEK1	0	0	1	1	0	2
610	CPLX2	0	0	1	1	0	2
611	CT62	0	0	1	1	0	2
613	CXCL11	1	0	1	0	0	2
616	DENND1B	0	0	1	1	0	2
617	DHX15	0	0	1	1	0	2
618	DIAPH1	0	0	1	1	0	2
624	ELF2	1	0	1	0	0	2
630	FOXP1	0	0	1	0	1	2
634	GPR17	0	0	1	1	0	2
638	GRIK2	0	0	1	1	0	2
641	HELQ	0	0	1	1	0	2
643	HIPK1	0	0	1	1	0	2
644	HNRNPA3	0	0	1	0	1	2
645	HS3ST4	0	0	1	1	0	2
650	ITSN1	0	0	1	1	0	2
653	KCNK2	0	0	1	1	0	2
655	KDM2B	0	0	1	1	0	2
657	KIF3B	0	0	1	1	0	2
658	KLF8	0	0	1	1	0	2
662	LRFN5	0	0	1	1	0	2
663	LYSMD3	0	0	1	1	0	2
665	MAP3K1	0	0	1	1	0	2
666	MAPK1	0	0	1	1	0	2
667	MAPRE2	0	0	1	1	0	2
668	MCTP1	0	0	1	1	0	2
673	MLH1	1	0	1	0	0	2
674	MMP8	0	0	1	1	0	2
678	MTSS1	1	0	1	0	0	2
679	MYO9A	0	0	1	1	0	2
680	NAA16	0	0	1	1	0	2
686	NR4A3	0	0	1	1	0	2
691	PARVA	0	0	1	1	0	2
692	PAXIP1-AS1	1	0	1	0	0	2
696	PGM2	0	0	1	1	0	2
698	PIGA	1	0	1	0	0	2
699	PKHD1	1	0	1	0	0	2
700	PLEKHA1	0	0	1	1	0	2
702	PLPPR5	0	0	1	1	0	2
704	PPP1R9A	0	0	1	1	0	2
705	PPP4R3A	0	0	1	1	0	2
708	PREX1	1	0	1	0	0	2
711	PURG	0	0	1	1	0	2
714	RAP1A	0	0	1	1	0	2
716	RASA1	0	0	1	1	0	2
719	RESF1	0	0	1	1	0	2
721	RFWD3	0	0	1	1	0	2
723	RNF14	0	0	1	1	0	2
725	RTKN2	0	0	1	1	0	2
726	RYBP	1	0	1	0	0	2
727	SDC3	0	0	1	1	0	2
729	SET	0	0	1	1	0	2
731	SHB	0	0	1	1	0	2
732	SLAIN1	0	0	1	1	0	2
733	SLC16A6	0	0	1	1	0	2
736	SLC37A3	0	0	1	1	0	2
741	SNRPB	0	0	1	1	0	2
742	SOS2	0	0	1	1	0	2
746	STXBP5	0	0	1	1	0	2
748	SUZ12	0	0	1	1	0	2
753	TET3	0	0	1	1	0	2
754	TFAM	0	0	1	1	0	2
756	TGFBR3	0	0	1	1	0	2
757	THAP6	0	0	1	1	0	2
762	TRPC5	0	0	1	1	0	2
764	UBE2QL1	0	0	1	1	0	2
765	UBE2V1	1	0	1	0	0	2
766	VSIG1	1	0	1	0	0	2
767	WBP1L	1	0	1	0	0	2
768	WTAP	0	0	1	1	0	2
769	WWC1	0	0	1	1	0	2
772	ZBTB18	1	0	1	0	0	2
773	ZC3H7B	0	0	1	1	0	2
774	ZDHHC21	0	0	1	1	0	2
775	ZFPM2	0	0	1	1	0	2
780	ZNF827	0	0	1	1	0	2
781	ZRANB2-AS1	0	0	1	1	0	2
783	389722	0	0	1	1	0	2
791	ANKRD42	0	0	1	1	0	2
792	ARL5A	0	0	1	1	0	2
794	ASPH	0	0	1	0	1	2
801	CASP2	0	0	1	1	0	2
803	CCND1	0	0	1	1	0	2
804	CCND2	0	0	1	1	0	2
805	CDC42BPA	0	0	1	1	0	2
806	CDKL5	0	0	1	1	0	2
809	CPT1A	1	0	1	0	0	2
811	CSMD1	0	0	1	1	0	2
813	DCBLD2	0	0	1	1	0	2
817	DISC1	0	0	1	1	0	2
825	FAM168B	0	0	1	1	0	2
826	FBXO21	0	0	1	1	0	2
828	FRK	0	0	1	1	0	2
829	G2E3	0	0	1	1	0	2
830	GALK2	0	0	1	1	0	2
837	GSTM5	0	0	1	1	0	2
838	GULP1	1	0	1	0	0	2
839	HIPK3	0	0	1	1	0	2
846	INHBA-AS1	0	0	1	1	0	2
849	KCTD16	0	0	1	1	0	2
852	KNCN	0	0	1	1	0	2
858	LINC02872	0	0	1	1	0	2
879	PAPSS2	0	0	1	1	0	2
881	PDLIM5	0	0	1	1	0	2
886	PUM2	0	0	1	1	0	2
889	RALGPS2	0	0	1	1	0	2
890	RGPD5	0	0	1	1	0	2
893	RPS6KA5	0	0	1	1	0	2
897	SH3TC2	0	0	1	1	0	2
898	SHTN1	0	0	1	1	0	2
899	SLC2A12	1	0	1	0	0	2
902	SLC4A1	1	0	1	0	0	2
905	SPICE1	0	0	1	1	0	2
914	TDRD6	0	0	1	1	0	2
915	TENT4B	1	0	1	0	0	2
916	THRB	0	0	1	1	0	2
919	TPCN2	0	0	1	1	0	2
921	TPTE2P6	0	0	1	1	0	2
924	TVP23B	0	0	1	1	0	2
925	TVP23C	0	0	1	1	0	2
930	UNC5D	0	0	1	0	1	2
931	USP25	0	0	1	1	0	2
933	WFDC5	0	0	1	1	0	2
937	ZDHHC22	0	0	1	1	0	2
942	ZNF800	1	0	0	1	0	2
949	SLC35G1	1	0	0	1	0	2
950	SOX5	1	0	0	1	0	2
956	NXT2	1	0	0	1	0	2
957	ZFP36L1	1	0	0	1	0	2
958	BMP3	1	0	0	0	1	2
964	TMEM68	1	0	0	1	0	2
966	COCH	1	0	0	1	0	2
967	DPH6	1	0	0	1	0	2
976	UQCRC2	1	0	0	0	1	2
977	100287413	1	0	0	0	1	2
980	C4orf33	1	0	0	1	0	2
989	TANC1	1	0	0	1	0	2
999	PLXNA4	1	0	0	1	0	2
1008	CNOT7	1	0	0	1	0	2
1012	LTF	1	0	0	0	1	2
1015	MTF2	1	0	0	0	1	2
1017	NLK	1	0	0	0	1	2
1025	TES	1	0	0	0	1	2
1027	THAP5	1	0	0	1	0	2
1028	TNRC6C	1	0	0	0	1	2
1040	CRB1	1	0	0	1	0	2
1051	GPR88	1	0	0	0	1	2
1054	NBR1	1	0	0	0	1	2
1057	OGA	1	0	0	0	1	2
1068	ROBO1	1	0	0	0	1	2
1073	SYVN1	1	0	0	0	1	2
1080	ZNF264	1	0	0	1	0	2
1097	CRIM1	1	0	0	0	1	2
1102	EMX2	1	0	0	1	0	2
1127	NIBAN1	1	0	0	1	0	2
1128	NIPAL3	1	0	0	0	1	2
1130	NPM1	1	0	0	0	1	2
1134	PGRMC1	1	0	0	0	1	2
1137	PNMA8A	1	0	0	0	1	2
1141	PSMA4	1	0	0	0	1	2
1144	RTL5	1	0	0	0	1	2
1153	SYN1	1	0	0	1	0	2
1163	ZBTB34	1	0	0	0	1	2
1171	ATP1A2	1	0	0	0	1	2
1177	CCDC89	1	0	0	0	1	2
1182	ERCC6L2	1	0	0	0	1	2
1186	FCRL5	1	0	0	0	1	2
1190	GDI1	1	0	0	0	1	2
1205	NFIC	1	0	0	0	1	2
1216	PPIE	1	0	0	0	1	2
1220	RASGEF1B	1	0	0	0	1	2
1224	RIOK2	1	0	0	0	1	2
1244	BCL11A	0	0	0	1	1	2
1328	TBC1D22B	0	0	0	1	1	2
1397	EIF4E3	0	0	0	1	1	2
1426	LHFPL3	0	0	0	1	1	2
1451	PLEKHO2	0	0	0	1	1	2
1475	SOX10	0	0	0	1	1	2
1577	GOLGA6B	0	0	0	1	1	2
1690	TTLL9	0	0	0	1	1	2
1	CPEB2	0	1	0	0	0	1
4	GTF2A1	0	1	0	0	0	1
6	ATF7IP	0	1	0	0	0	1
10	SLC1A3	0	1	0	0	0	1
11	TAB2	0	1	0	0	0	1
16	DIDO1	0	1	0	0	0	1
17	DMRT2	0	1	0	0	0	1
20	HAPLN1	0	1	0	0	0	1
26	PCDH7	0	1	0	0	0	1
30	STX12	0	1	0	0	0	1
33	TFG	0	1	0	0	0	1
34	TMEM200B	0	1	0	0	0	1
35	ZNF367	0	1	0	0	0	1
37	ACVR1	0	1	0	0	0	1
38	AEBP2	0	1	0	0	0	1
40	ANK3	0	1	0	0	0	1
41	ATXN1L	0	1	0	0	0	1
52	EEF2K	0	1	0	0	0	1
53	FAM98A	0	1	0	0	0	1
57	GPR137C	0	1	0	0	0	1
58	GPR180	0	1	0	0	0	1
59	IKBIP	0	1	0	0	0	1
61	ITPKB	0	1	0	0	0	1
62	KDM4C	0	1	0	0	0	1
65	LRRC37A4P	0	1	0	0	0	1
67	MEIOC	0	1	0	0	0	1
70	NCKAP1	0	1	0	0	0	1
71	NECAP1	0	1	0	0	0	1
72	NHLRC2	0	1	0	0	0	1
74	NR1D2	0	1	0	0	0	1
76	PANK3	0	1	0	0	0	1
78	PCGF3	0	1	0	0	0	1
83	PPP4R4	0	1	0	0	0	1
84	PTER	0	1	0	0	0	1
85	RAD51B	0	1	0	0	0	1
88	TMEM245	0	1	0	0	0	1
89	TNFRSF11B	0	1	0	0	0	1
91	TOGARAM1	0	1	0	0	0	1
92	TSC1	0	1	0	0	0	1
97	ZNF90	0	1	0	0	0	1
98	ACSL6	0	1	0	0	0	1
100	ADARB1	0	1	0	0	0	1
102	AKAP7	0	1	0	0	0	1
106	ATP2C1	0	1	0	0	0	1
107	ATXN3	0	1	0	0	0	1
109	BACH2	0	1	0	0	0	1
110	BHLHB9	0	1	0	0	0	1
111	C1QTNF3	0	1	0	0	0	1
112	CALCOCO1	0	1	0	0	0	1
113	CALU	0	1	0	0	0	1
115	CAV1	0	1	0	0	0	1
116	CCDC62	0	1	0	0	0	1
119	CDC73	0	1	0	0	0	1
120	CLVS2	0	1	0	0	0	1
122	CNTNAP3B	0	1	0	0	0	1
123	CPSF6	0	1	0	0	0	1
124	CSMD2	0	1	0	0	0	1
125	CSRP2	0	1	0	0	0	1
137	ERLIN1	0	1	0	0	0	1
143	GALNT3	0	1	0	0	0	1
145	GTF3C4	0	1	0	0	0	1
146	GTPBP2	0	1	0	0	0	1
147	GUCY1B1	0	1	0	0	0	1
148	HERC6	0	1	0	0	0	1
149	KATNBL1	0	1	0	0	0	1
150	KDM5B	0	1	0	0	0	1
152	LACTB	0	1	0	0	0	1
157	MAP3K20	0	1	0	0	0	1
163	OXR1	0	1	0	0	0	1
165	PATE1	0	1	0	0	0	1
167	PITX2	0	1	0	0	0	1
168	PLD5	0	1	0	0	0	1
169	PRRX1	0	1	0	0	0	1
170	RASSF3	0	1	0	0	0	1
171	RB1	0	1	0	0	0	1
172	RBM26	0	1	0	0	0	1
175	RIPPLY3	0	1	0	0	0	1
178	SENP2	0	1	0	0	0	1
180	SETBP1	0	1	0	0	0	1
181	SIAH1	0	1	0	0	0	1
182	SIK3	0	1	0	0	0	1
183	SLC6A4	0	1	0	0	0	1
184	SLITRK4	0	1	0	0	0	1
185	SMIM10L1	0	1	0	0	0	1
192	TRPM6	0	1	0	0	0	1
194	TTC39C	0	1	0	0	0	1
198	USP37	0	1	0	0	0	1
200	VLDLR	0	1	0	0	0	1
203	ZCCHC2	0	1	0	0	0	1
204	ZCRB1	0	1	0	0	0	1
206	ZER1	0	1	0	0	0	1
208	ZFP91	0	1	0	0	0	1
209	ZNF609	0	1	0	0	0	1
212	ACY1	0	1	0	0	0	1
213	ADGRL2	0	1	0	0	0	1
214	AFDN	0	1	0	0	0	1
216	AHCYL2	0	1	0	0	0	1
217	AIMP1	0	1	0	0	0	1
219	ALOXE3	0	1	0	0	0	1
224	ARF6	0	1	0	0	0	1
225	ARHGAP6	0	1	0	0	0	1
226	ARHGEF11	0	1	0	0	0	1
228	ARMCX4	0	1	0	0	0	1
229	ATAD2B	0	1	0	0	0	1
231	B3GNT5	0	1	0	0	0	1
232	BCAM	0	1	0	0	0	1
234	BCL6	0	1	0	0	0	1
236	BOD1L2	0	1	0	0	0	1
242	C2CD2	0	1	0	0	0	1
257	CHIC1	0	1	0	0	0	1
258	CHL1	0	1	0	0	0	1
261	CLCA4	0	1	0	0	0	1
262	CLTRN	0	1	0	0	0	1
264	COL4A1	0	1	0	0	0	1
265	COL5A1	0	1	0	0	0	1
269	CXCL12	0	1	0	0	0	1
270	CXCL14	0	1	0	0	0	1
272	CYP26B1	0	1	0	0	0	1
273	DENND4A	0	1	0	0	0	1
274	DIPK1A	0	1	0	0	0	1
277	DPY19L3	0	1	0	0	0	1
279	DZIP3	0	1	0	0	0	1
280	EEF2KMT	0	1	0	0	0	1
281	EFR3A	0	1	0	0	0	1
282	EHD4	0	1	0	0	0	1
283	EIF5A2	0	1	0	0	0	1
284	ELAVL1	0	1	0	0	0	1
286	ENO2	0	1	0	0	0	1
288	EPHA5	0	1	0	0	0	1
289	ERBB4	0	1	0	0	0	1
290	ESRP1	0	1	0	0	0	1
294	FAM120AOS	0	1	0	0	0	1
296	FAM86B1	0	1	0	0	0	1
297	FAM86C1	0	1	0	0	0	1
299	FBXO33	0	1	0	0	0	1
301	FGFR2	0	1	0	0	0	1
303	FOXN1	0	1	0	0	0	1
305	FUT9	0	1	0	0	0	1
307	GABRA4	0	1	0	0	0	1
308	GABRG1	0	1	0	0	0	1
310	GCH1	0	1	0	0	0	1
312	GNG2	0	1	0	0	0	1
315	GPR85	0	1	0	0	0	1
316	GSG1L	0	1	0	0	0	1
317	GSK3B	0	1	0	0	0	1
321	HDAC9	0	1	0	0	0	1
323	HERPUD2	0	1	0	0	0	1
324	HM13	0	1	0	0	0	1
325	HMG20A	0	1	0	0	0	1
326	HTR2A	0	1	0	0	0	1
327	INCENP	0	1	0	0	0	1
333	KCNK1	0	1	0	0	0	1
334	KCNV1	0	1	0	0	0	1
335	KDM5C	0	1	0	0	0	1
337	KIF21A	0	1	0	0	0	1
338	KIRREL1	0	1	0	0	0	1
339	KLB	0	1	0	0	0	1
341	KLHL5	0	1	0	0	0	1
342	KLHL9	0	1	0	0	0	1
344	KRR1	0	1	0	0	0	1
345	LAMTOR1	0	1	0	0	0	1
346	LIN7A	0	1	0	0	0	1
348	LINC01102	0	1	0	0	0	1
349	LOC100996842	0	1	0	0	0	1
351	LRRC58	0	1	0	0	0	1
352	LRRC8B	0	1	0	0	0	1
353	LYSMD2	0	1	0	0	0	1
354	MAB21L1	0	1	0	0	0	1
356	MAP4K5	0	1	0	0	0	1
358	MCTP2	0	1	0	0	0	1
360	MEF2A	0	1	0	0	0	1
362	MEX3D	0	1	0	0	0	1
366	MMP25	0	1	0	0	0	1
367	MOGS	0	1	0	0	0	1
368	MOSPD1	0	1	0	0	0	1
370	MROH7	0	1	0	0	0	1
371	MRPL11	0	1	0	0	0	1
373	MRPS25	0	1	0	0	0	1
375	MYF5	0	1	0	0	0	1
376	NEDD1	0	1	0	0	0	1
377	NEMF	0	1	0	0	0	1
379	NEXN	0	1	0	0	0	1
381	NR6A1	0	1	0	0	0	1
385	OGN	0	1	0	0	0	1
386	ONECUT2	0	1	0	0	0	1
387	PAFAH2	0	1	0	0	0	1
391	PDIK1L	0	1	0	0	0	1
393	PIEZO2	0	1	0	0	0	1
395	PIP4K2B	0	1	0	0	0	1
396	PLXNA2	0	1	0	0	0	1
397	PODXL	0	1	0	0	0	1
398	POLDIP2	0	1	0	0	0	1
399	PRDM11	0	1	0	0	0	1
400	PRRC1	0	1	0	0	0	1
401	RAB30	0	1	0	0	0	1
402	RAB38	0	1	0	0	0	1
403	RAP1GDS1	0	1	0	0	0	1
404	RAPGEF6	0	1	0	0	0	1
406	RBAK	0	1	0	0	0	1
407	RBL2	0	1	0	0	0	1
408	RBM41	0	1	0	0	0	1
410	RFX3	0	1	0	0	0	1
411	RPS6KA6	0	1	0	0	0	1
412	SCAI	0	1	0	0	0	1
413	SCAPER	0	1	0	0	0	1
414	SCML1	0	1	0	0	0	1
415	SENP3	0	1	0	0	0	1
416	SERPINB13	0	1	0	0	0	1
417	SGK3	0	1	0	0	0	1
418	SGPP1	0	1	0	0	0	1
419	SH3GLB1	0	1	0	0	0	1
421	SKIL	0	1	0	0	0	1
422	SLAMF7	0	1	0	0	0	1
423	SLC11A2	0	1	0	0	0	1
424	SLC16A10	0	1	0	0	0	1
425	SLC18B1	0	1	0	0	0	1
426	SLC25A16	0	1	0	0	0	1
428	SLC30A7	0	1	0	0	0	1
429	SLC35E1	0	1	0	0	0	1
431	SLIT2	0	1	0	0	0	1
432	SMAD6	0	1	0	0	0	1
433	SMARCAD1	0	1	0	0	0	1
434	SNTG1	0	1	0	0	0	1
438	SRP72	0	1	0	0	0	1
446	TAFA4	0	1	0	0	0	1
447	TBL2	0	1	0	0	0	1
449	TENT5D	0	1	0	0	0	1
451	THAP2	0	1	0	0	0	1
452	TIMP2	0	1	0	0	0	1
453	TLN2	0	1	0	0	0	1
454	TMEM106B	0	1	0	0	0	1
456	TMEM161B	0	1	0	0	0	1
457	TMEM230	0	1	0	0	0	1
459	TMX3	0	1	0	0	0	1
461	TOR1AIP2	0	1	0	0	0	1
462	TRAPPC2L	0	1	0	0	0	1
463	TRIM59	0	1	0	0	0	1
466	UNK	0	1	0	0	0	1
467	USF3	0	1	0	0	0	1
468	VGLL3	0	1	0	0	0	1
470	WDR7	0	1	0	0	0	1
471	WIF1	0	1	0	0	0	1
472	WNT7B	0	1	0	0	0	1
473	XIAP	0	1	0	0	0	1
477	ZFP90	0	1	0	0	0	1
478	ZKSCAN8	0	1	0	0	0	1
480	ZNF257	0	1	0	0	0	1
481	ZNF423	0	1	0	0	0	1
483	ZNF793	0	1	0	0	0	1
485	ZNRF3	0	1	0	0	0	1
488	ZSWIM2	0	1	0	0	0	1
490	ZSWIM6	0	1	0	0	0	1
496	CREBL2	0	0	1	0	0	1
500	FBXL14	0	0	1	0	0	1
504	HSPD1	0	0	1	0	0	1
505	LRRC59	0	0	1	0	0	1
507	NAB1	0	0	1	0	0	1
508	PDCD10	0	0	1	0	0	1
511	SERP1	0	0	1	0	0	1
514	STK39	0	0	1	0	0	1
515	VAMP4	0	0	1	0	0	1
516	ZMAT3	0	0	1	0	0	1
519	ARID1B	0	0	1	0	0	1
521	BMT2	0	0	1	0	0	1
526	CALM2	0	0	1	0	0	1
531	GOLPH3	0	0	1	0	0	1
533	HACE1	0	0	1	0	0	1
534	HNRNPK	0	0	1	0	0	1
535	JPH1	0	0	1	0	0	1
537	KCNJ2	0	0	1	0	0	1
540	LRCH1	0	0	1	0	0	1
547	NRP1	0	0	1	0	0	1
548	NTRK3	0	0	1	0	0	1
549	NUDT11	0	0	1	0	0	1
551	PGM5	0	0	1	0	0	1
554	PTGER4	0	0	1	0	0	1
555	PTPRF	0	0	1	0	0	1
557	RARG	0	0	1	0	0	1
558	RBM20	0	0	1	0	0	1
559	RNF165	0	0	1	0	0	1
560	RSBN1L	0	0	1	0	0	1
561	RTL4	0	0	1	0	0	1
562	SCAF11	0	0	1	0	0	1
563	SLC44A1	0	0	1	0	0	1
565	SLC8A2	0	0	1	0	0	1
568	SRGAP2	0	0	1	0	0	1
572	UBL3	0	0	1	0	0	1
573	USP12	0	0	1	0	0	1
576	728912	0	0	1	0	0	1
577	728936	0	0	1	0	0	1
578	79686	0	0	1	0	0	1
582	ADAMTS6	0	0	1	0	0	1
587	AP1AR	0	0	1	0	0	1
589	AP3S1	0	0	1	0	0	1
590	AP4S1	0	0	1	0	0	1
598	BRINP3	0	0	1	0	0	1
603	CADM1	0	0	1	0	0	1
604	CD55	0	0	1	0	0	1
607	CHST15	0	0	1	0	0	1
608	CNOT3	0	0	1	0	0	1
609	CORO1B	0	0	1	0	0	1
612	CUL3	0	0	1	0	0	1
614	DCLK3	0	0	1	0	0	1
620	DIP2C	0	0	1	0	0	1
621	DOCK9	0	0	1	0	0	1
622	DUSP2	0	0	1	0	0	1
623	DYRK1A	0	0	1	0	0	1
625	EPHA4	0	0	1	0	0	1
626	ESR1	0	0	1	0	0	1
628	FGL1	0	0	1	0	0	1
629	FILIP1L	0	0	1	0	0	1
631	GALNT4	0	0	1	0	0	1
632	GLIS2	0	0	1	0	0	1
633	GOLT1B	0	0	1	0	0	1
635	GRAMD2B	0	0	1	0	0	1
636	GRIA2	0	0	1	0	0	1
637	GRIA3	0	0	1	0	0	1
639	GRK6	0	0	1	0	0	1
640	GRM7	0	0	1	0	0	1
642	HIF1A	0	0	1	0	0	1
646	HSP90AA1	0	0	1	0	0	1
647	HSPB8	0	0	1	0	0	1
649	INTU	0	0	1	0	0	1
651	JAG1	0	0	1	0	0	1
654	KCNMA1	0	0	1	0	0	1
656	KIF16B	0	0	1	0	0	1
659	LAS1L	0	0	1	0	0	1
660	LOC100130353	0	0	1	0	0	1
661	LOC145474	0	0	1	0	0	1
664	MAGI2	0	0	1	0	0	1
670	MIA3	0	0	1	0	0	1
671	MIER1	0	0	1	0	0	1
672	MIR22HG	0	0	1	0	0	1
681	NBPF15	0	0	1	0	0	1
682	NBPF8	0	0	1	0	0	1
683	NCOA3	0	0	1	0	0	1
684	NHLRC3	0	0	1	0	0	1
685	NIN	0	0	1	0	0	1
687	NRARP	0	0	1	0	0	1
688	NT5C2	0	0	1	0	0	1
689	NUB1	0	0	1	0	0	1
693	PEF1	0	0	1	0	0	1
694	PELI2	0	0	1	0	0	1
695	PFN2	0	0	1	0	0	1
697	PGRMC2	0	0	1	0	0	1
701	PLGLB1	0	0	1	0	0	1
706	PRCP	0	0	1	0	0	1
707	PRDM1	0	0	1	0	0	1
709	PSMA1	0	0	1	0	0	1
710	PTPN1	0	0	1	0	0	1
713	RAB39A	0	0	1	0	0	1
715	RAP1B	0	0	1	0	0	1
718	RBM24	0	0	1	0	0	1
720	REV3L	0	0	1	0	0	1
722	RHPN2	0	0	1	0	0	1
724	RPL7L1	0	0	1	0	0	1
728	SEC24D	0	0	1	0	0	1
730	SH3BGRL	0	0	1	0	0	1
734	SLC35B3	0	0	1	0	0	1
735	SLC35B4	0	0	1	0	0	1
737	SLC4A10	0	0	1	0	0	1
743	SP100	0	0	1	0	0	1
744	SPESP1	0	0	1	0	0	1
745	SRSF2	0	0	1	0	0	1
747	SUPT16H	0	0	1	0	0	1
750	SYT9	0	0	1	0	0	1
751	TACR1	0	0	1	0	0	1
755	TFEC	0	0	1	0	0	1
758	TIMM10B	0	0	1	0	0	1
759	TMEM209	0	0	1	0	0	1
760	TMEM47	0	0	1	0	0	1
770	XG	0	0	1	0	0	1
771	ZBTB11	0	0	1	0	0	1
777	ZMYND11	0	0	1	0	0	1
778	ZNF207	0	0	1	0	0	1
779	ZNF449	0	0	1	0	0	1
782	ZSCAN12	0	0	1	0	0	1
785	ABCC1	0	0	1	0	0	1
787	ACP6	0	0	1	0	0	1
788	AK9	0	0	1	0	0	1
789	AKAP6	0	0	1	0	0	1
793	ASAP2	0	0	1	0	0	1
797	BMF	0	0	1	0	0	1
798	BTN2A2	0	0	1	0	0	1
800	C6orf120	0	0	1	0	0	1
802	CBX6	0	0	1	0	0	1
807	CIAO2A	0	0	1	0	0	1
808	CNTLN	0	0	1	0	0	1
810	CRK	0	0	1	0	0	1
812	CYP8B1	0	0	1	0	0	1
814	DCN	0	0	1	0	0	1
815	DDX19A	0	0	1	0	0	1
816	DIMT1	0	0	1	0	0	1
818	DOCK5	0	0	1	0	0	1
819	DYNC2H1	0	0	1	0	0	1
820	DYNLL1	0	0	1	0	0	1
822	ELK4	0	0	1	0	0	1
823	EXD2	0	0	1	0	0	1
824	FAM135A	0	0	1	0	0	1
827	FMN2	0	0	1	0	0	1
831	GALNT15	0	0	1	0	0	1
832	GASK1A	0	0	1	0	0	1
833	GNAI3	0	0	1	0	0	1
834	GPA33	0	0	1	0	0	1
836	GRIK1-AS2	0	0	1	0	0	1
843	ICE2	0	0	1	0	0	1
844	IDS	0	0	1	0	0	1
845	IHH	0	0	1	0	0	1
848	KCTD15	0	0	1	0	0	1
850	KCTD7	0	0	1	0	0	1
851	KIR2DL4	0	0	1	0	0	1
853	LDHA	0	0	1	0	0	1
855	LINC00869	0	0	1	0	0	1
859	LOC285593	0	0	1	0	0	1
860	LRP2	0	0	1	0	0	1
861	LRP8	0	0	1	0	0	1
864	MAPT-IT1	0	0	1	0	0	1
865	MBTD1	0	0	1	0	0	1
867	MPEG1	0	0	1	0	0	1
868	MPZL1	0	0	1	0	0	1
869	MTMR1	0	0	1	0	0	1
871	NINL	0	0	1	0	0	1
872	NIPAL4	0	0	1	0	0	1
874	NRXN1	0	0	1	0	0	1
875	OAS2	0	0	1	0	0	1
877	OR7E47P	0	0	1	0	0	1
878	PABPC3	0	0	1	0	0	1
880	PDK3	0	0	1	0	0	1
882	PDPN	0	0	1	0	0	1
883	PEAK1	0	0	1	0	0	1
884	PRKN	0	0	1	0	0	1
885	PTPN9	0	0	1	0	0	1
887	PWP1	0	0	1	0	0	1
888	RAB23	0	0	1	0	0	1
891	RIMBP2	0	0	1	0	0	1
892	RPL37A	0	0	1	0	0	1
894	SATB2	0	0	1	0	0	1
895	SERPINB8	0	0	1	0	0	1
896	SFTPB	0	0	1	0	0	1
900	SLC30A9	0	0	1	0	0	1
903	SLC8A3	0	0	1	0	0	1
906	SSX2IP	0	0	1	0	0	1
907	SWAP70	0	0	1	0	0	1
908	SYNE2	0	0	1	0	0	1
909	TAF1	0	0	1	0	0	1
910	TBC1D31	0	0	1	0	0	1
911	TBC1D5	0	0	1	0	0	1
913	TCEANC	0	0	1	0	0	1
920	TPPP	0	0	1	0	0	1
922	TRPM3	0	0	1	0	0	1
926	U2AF1	0	0	1	0	0	1
929	UCHL5	0	0	1	0	0	1
932	VWA2	0	0	1	0	0	1
934	YTHDC2	0	0	1	0	0	1
935	ZBED3-AS1	0	0	1	0	0	1
938	ZIC1	0	0	1	0	0	1
939	ZNF398	0	0	1	0	0	1
943	UTRN	1	0	0	0	0	1
944	BCL7A	1	0	0	0	0	1
945	PTPRG	1	0	0	0	0	1
946	CDK14	1	0	0	0	0	1
947	CLCN3	1	0	0	0	0	1
948	EPHB1	1	0	0	0	0	1
951	STARD7	1	0	0	0	0	1
952	TRAPPC3	1	0	0	0	0	1
954	ANKRD29	1	0	0	0	0	1
955	CTBP2	1	0	0	0	0	1
959	C5orf22	1	0	0	0	0	1
960	EGFR	1	0	0	0	0	1
961	ELMOD2	1	0	0	0	0	1
962	KHDRBS1	1	0	0	0	0	1
963	RCC2	1	0	0	0	0	1
965	VAMP1	1	0	0	0	0	1
968	ELOVL5	1	0	0	0	0	1
969	FOXC1	1	0	0	0	0	1
970	LRCH2	1	0	0	0	0	1
971	PRPF4B	1	0	0	0	0	1
972	RAB8B	1	0	0	0	0	1
973	SCN3A	1	0	0	0	0	1
974	SDC2	1	0	0	0	0	1
975	TRPS1	1	0	0	0	0	1
978	ATRX	1	0	0	0	0	1
979	BNC2	1	0	0	0	0	1
981	CEP112	1	0	0	0	0	1
982	DYNC1LI2	1	0	0	0	0	1
984	PCCA	1	0	0	0	0	1
985	RERG	1	0	0	0	0	1
986	RFTN2	1	0	0	0	0	1
987	RSPH4A	1	0	0	0	0	1
988	STAG2	1	0	0	0	0	1
990	UBE2Q1	1	0	0	0	0	1
991	ZBTB4	1	0	0	0	0	1
992	ATP6AP2	1	0	0	0	0	1
993	BRI3BP	1	0	0	0	0	1
994	CBLL1	1	0	0	0	0	1
995	CHD6	1	0	0	0	0	1
996	GLRA2	1	0	0	0	0	1
997	KIF5B	1	0	0	0	0	1
998	PEG10	1	0	0	0	0	1
1000	POLR2M	1	0	0	0	0	1
1001	RAB5IF	1	0	0	0	0	1
1002	RIMS1	1	0	0	0	0	1
1003	TENT5A	1	0	0	0	0	1
1004	TIPARP	1	0	0	0	0	1
1005	TMEM41A	1	0	0	0	0	1
1006	CCDC141	1	0	0	0	0	1
1007	CHCHD3	1	0	0	0	0	1
1009	CYFIP2	1	0	0	0	0	1
1010	DPYD	1	0	0	0	0	1
1011	GLS2	1	0	0	0	0	1
1013	MARCHF9	1	0	0	0	0	1
1014	MINK1	1	0	0	0	0	1
1016	NID2	1	0	0	0	0	1
1018	PAX8	1	0	0	0	0	1
1019	PLEKHA5	1	0	0	0	0	1
1020	RFX7	1	0	0	0	0	1
1021	RIMS4	1	0	0	0	0	1
1022	SCN1A	1	0	0	0	0	1
1023	TECRL	1	0	0	0	0	1
1024	TENT2	1	0	0	0	0	1
1026	TEX35	1	0	0	0	0	1
1029	ZHX1	1	0	0	0	0	1
1030	ZNF474	1	0	0	0	0	1
1031	ABHD18	1	0	0	0	0	1
1032	ADHFE1	1	0	0	0	0	1
1033	ADRA2B	1	0	0	0	0	1
1034	AQP4	1	0	0	0	0	1
1035	ARL15	1	0	0	0	0	1
1036	BRCC3	1	0	0	0	0	1
1037	CAPN1	1	0	0	0	0	1
1038	CCDC173	1	0	0	0	0	1
1039	CPNE8	1	0	0	0	0	1
1041	CYP19A1	1	0	0	0	0	1
1042	DELE1	1	0	0	0	0	1
1043	DNAJC21	1	0	0	0	0	1
1044	DYNC1I1	1	0	0	0	0	1
1045	EGR2	1	0	0	0	0	1
1046	EID2	1	0	0	0	0	1
1047	ETV1	1	0	0	0	0	1
1048	EZH2	1	0	0	0	0	1
1049	FLG2	1	0	0	0	0	1
1050	FOXJ3	1	0	0	0	0	1
1052	HLTF	1	0	0	0	0	1
1053	MAN1A2	1	0	0	0	0	1
1055	NCOA7	1	0	0	0	0	1
1056	NFS1	1	0	0	0	0	1
1058	OVOL1	1	0	0	0	0	1
1059	PARP16	1	0	0	0	0	1
1060	PHEX	1	0	0	0	0	1
1061	PLEKHH2	1	0	0	0	0	1
1062	PPP1R3B	1	0	0	0	0	1
1063	PRKG2	1	0	0	0	0	1
1064	PRMT3	1	0	0	0	0	1
1065	PTGFRN	1	0	0	0	0	1
1066	RIMKLB	1	0	0	0	0	1
1067	RNF213	1	0	0	0	0	1
1069	SESN3	1	0	0	0	0	1
1070	SLC12A5	1	0	0	0	0	1
1071	SNIP1	1	0	0	0	0	1
1072	SOCS6	1	0	0	0	0	1
1074	TMEM154	1	0	0	0	0	1
1075	TRAM2	1	0	0	0	0	1
1076	UNC119	1	0	0	0	0	1
1077	USP15	1	0	0	0	0	1
1078	ZMAT4	1	0	0	0	0	1
1079	ZNF14	1	0	0	0	0	1
1081	170063	1	0	0	0	0	1
1082	ACBD7	1	0	0	0	0	1
1083	AIF1L	1	0	0	0	0	1
1084	ANAPC15	1	0	0	0	0	1
1085	APOC1	1	0	0	0	0	1
1086	ARL8B	1	0	0	0	0	1
1087	ATP8B1	1	0	0	0	0	1
1088	B3GALNT2	1	0	0	0	0	1
1089	BAALC	1	0	0	0	0	1
1090	BAGE2	1	0	0	0	0	1
1091	CAMK1D	1	0	0	0	0	1
1092	CBS	1	0	0	0	0	1
1093	CCDC117	1	0	0	0	0	1
1094	CELF1	1	0	0	0	0	1
1095	CLGN	1	0	0	0	0	1
1096	COL5A3	1	0	0	0	0	1
1098	CTTNBP2	1	0	0	0	0	1
1099	DCAF10	1	0	0	0	0	1
1100	DCLRE1B	1	0	0	0	0	1
1101	DLX3	1	0	0	0	0	1
1103	ENAM	1	0	0	0	0	1
1104	EPOP	1	0	0	0	0	1
1105	ERC1	1	0	0	0	0	1
1106	ESYT2	1	0	0	0	0	1
1107	FAM216B	1	0	0	0	0	1
1108	FBXL20	1	0	0	0	0	1
1109	FCF1	1	0	0	0	0	1
1110	FSHR	1	0	0	0	0	1
1111	FXR2	1	0	0	0	0	1
1112	GPBP1	1	0	0	0	0	1
1113	HECTD2	1	0	0	0	0	1
1114	HSD11B2	1	0	0	0	0	1
1115	ITGA3	1	0	0	0	0	1
1116	JAM2	1	0	0	0	0	1
1117	KIAA1549	1	0	0	0	0	1
1118	KLHL41	1	0	0	0	0	1
1119	LMO7	1	0	0	0	0	1
1120	LRRTM1	1	0	0	0	0	1
1121	LTN1	1	0	0	0	0	1
1122	MAFF	1	0	0	0	0	1
1123	MMP14	1	0	0	0	0	1
1124	MXI1	1	0	0	0	0	1
1125	NAP1L1	1	0	0	0	0	1
1126	NFATC2	1	0	0	0	0	1
1129	NIT1	1	0	0	0	0	1
1131	NTRK2	1	0	0	0	0	1
1132	PARP2	1	0	0	0	0	1
1133	PCSK6	1	0	0	0	0	1
1135	PHLDB1	1	0	0	0	0	1
1136	PIGO	1	0	0	0	0	1
1138	PNRC2	1	0	0	0	0	1
1139	PROSER3	1	0	0	0	0	1
1140	PRR30	1	0	0	0	0	1
1142	RBM7	1	0	0	0	0	1
1143	RRN3P2	1	0	0	0	0	1
1145	RTL8B	1	0	0	0	0	1
1146	SAMD10	1	0	0	0	0	1
1147	SEPHS2	1	0	0	0	0	1
1148	SLC7A6	1	0	0	0	0	1
1149	SNORD116-18	1	0	0	0	0	1
1150	SOST	1	0	0	0	0	1
1151	STRN3	1	0	0	0	0	1
1152	SYCP2	1	0	0	0	0	1
1154	TASOR2	1	0	0	0	0	1
1155	TBC1D25	1	0	0	0	0	1
1156	TDRKH	1	0	0	0	0	1
1157	TEX9	1	0	0	0	0	1
1158	TNKS	1	0	0	0	0	1
1159	TRD	1	0	0	0	0	1
1160	TRIM5	1	0	0	0	0	1
1161	VAV3	1	0	0	0	0	1
1162	VWA5A	1	0	0	0	0	1
1164	ZC2HC1A	1	0	0	0	0	1
1165	ZNF37A	1	0	0	0	0	1
1166	ACVR2B	1	0	0	0	0	1
1167	ALDH6A1	1	0	0	0	0	1
1168	ANO5	1	0	0	0	0	1
1169	ARHGAP39	1	0	0	0	0	1
1170	ATP10A	1	0	0	0	0	1
1172	ATPSCKMT	1	0	0	0	0	1
1173	C12orf43	1	0	0	0	0	1
1174	C18orf25	1	0	0	0	0	1
1175	C1QTNF7	1	0	0	0	0	1
1176	CAPSL	1	0	0	0	0	1
1178	CHD8	1	0	0	0	0	1
1179	DAPK2	1	0	0	0	0	1
1180	DDIT4	1	0	0	0	0	1
1181	ERBB2	1	0	0	0	0	1
1183	ERGIC2	1	0	0	0	0	1
1184	ETNPPL	1	0	0	0	0	1
1185	F2R	1	0	0	0	0	1
1187	FEZF2	1	0	0	0	0	1
1188	FGFR1OP2	1	0	0	0	0	1
1189	GARS1	1	0	0	0	0	1
1191	GNAT1	1	0	0	0	0	1
1192	HDAC7	1	0	0	0	0	1
1193	HOXA3	1	0	0	0	0	1
1194	ITCH	1	0	0	0	0	1
1195	KAT2B	1	0	0	0	0	1
1196	KCNN3	1	0	0	0	0	1
1197	KCTD2	1	0	0	0	0	1
1198	KPNA1	1	0	0	0	0	1
1199	KPNA3	1	0	0	0	0	1
1200	LINC00847	1	0	0	0	0	1
1201	LONRF1	1	0	0	0	0	1
1202	MAP3K2	1	0	0	0	0	1
1203	MYO1A	1	0	0	0	0	1
1204	NFIB	1	0	0	0	0	1
1206	NPC1L1	1	0	0	0	0	1
1207	OSMR	1	0	0	0	0	1
1208	OTUD1	1	0	0	0	0	1
1209	P3H3	1	0	0	0	0	1
1210	PDZD3	1	0	0	0	0	1
1212	PI4K2A	1	0	0	0	0	1
1213	PILRB	1	0	0	0	0	1
1214	PLAAT3	1	0	0	0	0	1
1215	PNMA5	1	0	0	0	0	1
1217	PSMA2	1	0	0	0	0	1
1218	PTEN	1	0	0	0	0	1
1219	RANBP10	1	0	0	0	0	1
1221	RFX2	1	0	0	0	0	1
1222	RGL1	1	0	0	0	0	1
1223	RHOBTB1	1	0	0	0	0	1
1225	RPP14	1	0	0	0	0	1
1226	RPTN	1	0	0	0	0	1
1227	S1PR2	1	0	0	0	0	1
1228	SCAMP4	1	0	0	0	0	1
1229	SCN3B	1	0	0	0	0	1
1230	SCO1	1	0	0	0	0	1
1231	SLTM	1	0	0	0	0	1
1232	SPRY4	1	0	0	0	0	1
1233	TCF20	1	0	0	0	0	1
1234	TPP1	1	0	0	0	0	1
1235	TRIM36	1	0	0	0	0	1
1236	TSSK2	1	0	0	0	0	1
1237	TTC23L	1	0	0	0	0	1
1238	UBE2Z	1	0	0	0	0	1
1239	XYLB	1	0	0	0	0	1
1240	ZNF441	1	0	0	0	0	1
1241	ZNF74	1	0	0	0	0	1
1242	EIF1AX	0	0	0	1	0	1
1243	ANP32E	0	0	0	1	0	1
1245	CHSY1	0	0	0	1	0	1
1246	CLTC	0	0	0	1	0	1
1247	E2F5	0	0	0	1	0	1
1248	FN1	0	0	0	1	0	1
1249	GMFB	0	0	0	1	0	1
1250	HELLS	0	0	0	1	0	1
1251	HNRNPU	0	0	0	1	0	1
1252	IP6K2	0	0	0	1	0	1
1253	MEOX2	0	0	0	1	0	1
1254	MET	0	0	0	1	0	1
1255	MMD	0	0	0	1	0	1
1256	MON2	0	0	0	1	0	1
1257	MPP7	0	0	0	1	0	1
1258	NBEA	0	0	0	1	0	1
1259	PARP11	0	0	0	1	0	1
1260	PICALM	0	0	0	1	0	1
1261	SLC10A7	0	0	0	1	0	1
1262	SOX9	0	0	0	1	0	1
1263	SRSF9	0	0	0	1	0	1
1264	TIMP3	0	0	0	1	0	1
1265	UBE4A	0	0	0	1	0	1
1266	YWHAZ	0	0	0	1	0	1
1267	ABCA12	0	0	0	1	0	1
1268	ACTB	0	0	0	1	0	1
1269	ACTL6A	0	0	0	1	0	1
1270	ANKRD30BP2	0	0	0	1	0	1
1271	ANP32B	0	0	0	1	0	1
1272	AZIN1	0	0	0	1	0	1
1273	CCDC107	0	0	0	1	0	1
1274	CCDC146	0	0	0	1	0	1
1275	CEACAM1	0	0	0	1	0	1
1276	COL6A3	0	0	0	1	0	1
1277	DDX3X	0	0	0	1	0	1
1278	ELF1	0	0	0	1	0	1
1279	ENPP2	0	0	0	1	0	1
1280	EP300	0	0	0	1	0	1
1281	EVA1C	0	0	0	1	0	1
1282	FAM3C	0	0	0	1	0	1
1283	FERMT2	0	0	0	1	0	1
1284	FOXP2	0	0	0	1	0	1
1285	FYB1	0	0	0	1	0	1
1286	GIT1	0	0	0	1	0	1
1287	GLS	0	0	0	1	0	1
1288	GPR158	0	0	0	1	0	1
1289	HCN1	0	0	0	1	0	1
1290	HIVEP2	0	0	0	1	0	1
1291	HP1BP3	0	0	0	1	0	1
1292	HS3ST3B1	0	0	0	1	0	1
1293	INMT	0	0	0	1	0	1
1294	KCNA5	0	0	0	1	0	1
1295	KIF3C	0	0	0	1	0	1
1296	KMT5B	0	0	0	1	0	1
1297	LCOR	0	0	0	1	0	1
1298	LOC100132077	0	0	0	1	0	1
1299	LRRC37A6P	0	0	0	1	0	1
1300	MAEL	0	0	0	1	0	1
1301	MPLKIP	0	0	0	1	0	1
1302	MYEF2	0	0	0	1	0	1
1303	NAALADL2	0	0	0	1	0	1
1304	NCK2	0	0	0	1	0	1
1305	NEDD9	0	0	0	1	0	1
1306	NEUROD6	0	0	0	1	0	1
1307	NEXMIF	0	0	0	1	0	1
1308	OGT	0	0	0	1	0	1
1309	PAX3	0	0	0	1	0	1
1310	POU2F1	0	0	0	1	0	1
1311	PPARGC1A	0	0	0	1	0	1
1312	PPP4R3B	0	0	0	1	0	1
1313	PRKACB	0	0	0	1	0	1
1314	RBM27	0	0	0	1	0	1
1315	RBPMS	0	0	0	1	0	1
1316	RICTOR	0	0	0	1	0	1
1317	RNF111	0	0	0	1	0	1
1318	RSBN1	0	0	0	1	0	1
1319	RSPO3	0	0	0	1	0	1
1320	SCP2	0	0	0	1	0	1
1321	SKIDA1	0	0	0	1	0	1
1322	SLC17A6	0	0	0	1	0	1
1323	SLC31A1	0	0	0	1	0	1
1324	SLC39A10	0	0	0	1	0	1
1325	SRSF1	0	0	0	1	0	1
1326	ST6GALNAC3	0	0	0	1	0	1
1327	STAU1	0	0	0	1	0	1
1329	TBC1D9	0	0	0	1	0	1
1330	TPM3	0	0	0	1	0	1
1331	UST	0	0	0	1	0	1
1332	VEZF1	0	0	0	1	0	1
1333	VTI1A	0	0	0	1	0	1
1334	VWA5B1	0	0	0	1	0	1
1335	WDR48	0	0	0	1	0	1
1336	YLPM1	0	0	0	1	0	1
1337	YTHDC1	0	0	0	1	0	1
1338	ZNF235	0	0	0	1	0	1
1339	ZSWIM4	0	0	0	1	0	1
1340	54070	0	0	0	1	0	1
1341	ABHD17C	0	0	0	1	0	1
1342	ACTR3	0	0	0	1	0	1
1343	ADH5	0	0	0	1	0	1
1344	AKT1	0	0	0	1	0	1
1345	ARFGEF1	0	0	0	1	0	1
1346	ARFIP1	0	0	0	1	0	1
1347	ARGLU1	0	0	0	1	0	1
1348	ARHGEF28	0	0	0	1	0	1
1349	ARID4B	0	0	0	1	0	1
1350	ARPP19	0	0	0	1	0	1
1351	ATP11B	0	0	0	1	0	1
1352	BAAT	0	0	0	1	0	1
1353	BLCAP	0	0	0	1	0	1
1354	BMP1	0	0	0	1	0	1
1355	C2orf69	0	0	0	1	0	1
1356	CACNA1A	0	0	0	1	0	1
1357	CAVIN2	0	0	0	1	0	1
1358	CCR1	0	0	0	1	0	1
1359	CCSAP	0	0	0	1	0	1
1360	CDC6	0	0	0	1	0	1
1361	CEP170	0	0	0	1	0	1
1362	CEP250	0	0	0	1	0	1
1363	CERT1	0	0	0	1	0	1
1364	CETN2	0	0	0	1	0	1
1365	CFAP45	0	0	0	1	0	1
1366	CGREF1	0	0	0	1	0	1
1367	CHD9	0	0	0	1	0	1
1368	CHM	0	0	0	1	0	1
1369	CLDN22	0	0	0	1	0	1
1370	CLEC12B	0	0	0	1	0	1
1371	CLEC5A	0	0	0	1	0	1
1372	CLN5	0	0	0	1	0	1
1373	CLOCK	0	0	0	1	0	1
1374	CLPX	0	0	0	1	0	1
1375	CORO2A	0	0	0	1	0	1
1376	CROT	0	0	0	1	0	1
1377	CTDSPL2	0	0	0	1	0	1
1378	CTTNBP2NL	0	0	0	1	0	1
1379	CXXC5	0	0	0	1	0	1
1380	CYLD	0	0	0	1	0	1
1381	DAZ3	0	0	0	1	0	1
1382	DCTN1-AS1	0	0	0	1	0	1
1383	DDAH1	0	0	0	1	0	1
1384	DDT	0	0	0	1	0	1
1385	DDX17	0	0	0	1	0	1
1386	DDX42	0	0	0	1	0	1
1387	DKK1	0	0	0	1	0	1
1388	DNAJC24	0	0	0	1	0	1
1389	DVL3	0	0	0	1	0	1
1390	DYNAP	0	0	0	1	0	1
1391	EBAG9	0	0	0	1	0	1
1392	EBF1	0	0	0	1	0	1
1393	EDEM3	0	0	0	1	0	1
1394	EHMT1	0	0	0	1	0	1
1395	EIF2D	0	0	0	1	0	1
1396	EIF3A	0	0	0	1	0	1
1398	ELAC1	0	0	0	1	0	1
1399	EPB41L1	0	0	0	1	0	1
1400	EYA4	0	0	0	1	0	1
1401	FAM120A	0	0	0	1	0	1
1402	FAM155B	0	0	0	1	0	1
1403	FAM168A	0	0	0	1	0	1
1404	FAM76B	0	0	0	1	0	1
1405	FBXO45	0	0	0	1	0	1
1406	FGB	0	0	0	1	0	1
1407	FLRT2	0	0	0	1	0	1
1408	FOXD4L5	0	0	0	1	0	1
1409	FXR1	0	0	0	1	0	1
1410	GABRA1	0	0	0	1	0	1
1411	GATA6	0	0	0	1	0	1
1412	GLIS3-AS1	0	0	0	1	0	1
1413	GYPE	0	0	0	1	0	1
1414	HECTD4	0	0	0	1	0	1
1415	HMGN3	0	0	0	1	0	1
1416	HNRNPR	0	0	0	1	0	1
1417	HOOK3	0	0	0	1	0	1
1418	HS3ST2	0	0	0	1	0	1
1419	IL12RB2	0	0	0	1	0	1
1420	IL1R1	0	0	0	1	0	1
1421	ILDR2	0	0	0	1	0	1
1422	INSM1	0	0	0	1	0	1
1423	IQCH	0	0	0	1	0	1
1424	KLF15	0	0	0	1	0	1
1425	LARP1B	0	0	0	1	0	1
1427	LHX9	0	0	0	1	0	1
1428	LMAN1	0	0	0	1	0	1
1429	LRRC17	0	0	0	1	0	1
1430	LRRC9	0	0	0	1	0	1
1431	LSP1P5	0	0	0	1	0	1
1432	MAML3	0	0	0	1	0	1
1433	MAP3K13	0	0	0	1	0	1
1434	MAPRE1	0	0	0	1	0	1
1435	MORF4L2	0	0	0	1	0	1
1436	MPPED2	0	0	0	1	0	1
1437	MRAS	0	0	0	1	0	1
1438	MTMR3	0	0	0	1	0	1
1439	NDFIP2	0	0	0	1	0	1
1440	NFASC	0	0	0	1	0	1
1441	NIPBL	0	0	0	1	0	1
1442	NOL4	0	0	0	1	0	1
1443	OGFRL1	0	0	0	1	0	1
1444	PCBP2	0	0	0	1	0	1
1445	PDCD2	0	0	0	1	0	1
1446	PHLPP2	0	0	0	1	0	1
1447	PI15	0	0	0	1	0	1
1448	PIKFYVE	0	0	0	1	0	1
1449	PLCG1	0	0	0	1	0	1
1450	PLCL2	0	0	0	1	0	1
1452	POLR2H	0	0	0	1	0	1
1453	PPP2R5A	0	0	0	1	0	1
1454	PRADC1	0	0	0	1	0	1
1455	PRPS2	0	0	0	1	0	1
1456	PSTPIP2	0	0	0	1	0	1
1457	PTBP2	0	0	0	1	0	1
1458	PTPN2	0	0	0	1	0	1
1459	PTPRK	0	0	0	1	0	1
1460	RAB11A	0	0	0	1	0	1
1461	RCAN2	0	0	0	1	0	1
1462	RMDN2	0	0	0	1	0	1
1463	S100A7A	0	0	0	1	0	1
1464	SEC62	0	0	0	1	0	1
1465	SERF1A	0	0	0	1	0	1
1466	SFPQ	0	0	0	1	0	1
1467	SH3RF1	0	0	0	1	0	1
1468	SIRT5	0	0	0	1	0	1
1469	SLC6A11	0	0	0	1	0	1
1470	SLC6A2	0	0	0	1	0	1
1471	SMAD1	0	0	0	1	0	1
1472	SMARCA4	0	0	0	1	0	1
1473	SMG7	0	0	0	1	0	1
1474	SOS1	0	0	0	1	0	1
1476	SPAG16	0	0	0	1	0	1
1477	SPIDR	0	0	0	1	0	1
1478	SPIN4	0	0	0	1	0	1
1479	ST7	0	0	0	1	0	1
1480	SYN2	0	0	0	1	0	1
1481	SYNPO2	0	0	0	1	0	1
1482	TAOK3	0	0	0	1	0	1
1483	TCF7	0	0	0	1	0	1
1484	TFAP2B	0	0	0	1	0	1
1485	TICAM1	0	0	0	1	0	1
1486	TMCC1	0	0	0	1	0	1
1487	TMEFF1	0	0	0	1	0	1
1488	TMEM100	0	0	0	1	0	1
1489	TMEM254	0	0	0	1	0	1
1490	TOE1	0	0	0	1	0	1
1491	TOMM70	0	0	0	1	0	1
1492	TSLP	0	0	0	1	0	1
1493	U2SURP	0	0	0	1	0	1
1494	UBE2F	0	0	0	1	0	1
1495	UFD1	0	0	0	1	0	1
1496	VASP	0	0	0	1	0	1
1497	VGLL4	0	0	0	1	0	1
1498	VWA3B	0	0	0	1	0	1
1499	WAC	0	0	0	1	0	1
1500	YRDC	0	0	0	1	0	1
1501	YY1	0	0	0	1	0	1
1502	ZDHHC17	0	0	0	1	0	1
1503	ZFC3H1	0	0	0	1	0	1
1504	ZFHX4	0	0	0	1	0	1
1505	ZNF148	0	0	0	1	0	1
1506	ZNF215	0	0	0	1	0	1
1507	ZNF275	0	0	0	1	0	1
1508	ZNF292	0	0	0	1	0	1
1509	ZNF407	0	0	0	1	0	1
1510	ZNF516-DT	0	0	0	1	0	1
1511	ZNF582	0	0	0	1	0	1
1512	100124692	0	0	0	1	0	1
1513	80867	0	0	0	1	0	1
1514	ACKR2	0	0	0	1	0	1
1515	ADCY1	0	0	0	1	0	1
1516	ADORA3	0	0	0	1	0	1
1517	AEN	0	0	0	1	0	1
1518	AGXT2	0	0	0	1	0	1
1519	AKAP1	0	0	0	1	0	1
1520	AKT3	0	0	0	1	0	1
1521	ANAPC10	0	0	0	1	0	1
1522	ANTXR1	0	0	0	1	0	1
1523	AP1S3	0	0	0	1	0	1
1524	ASXL2	0	0	0	1	0	1
1525	ASXL3	0	0	0	1	0	1
1526	ATF7	0	0	0	1	0	1
1527	ATG14	0	0	0	1	0	1
1528	BCL11B	0	0	0	1	0	1
1529	BCL2L11	0	0	0	1	0	1
1530	BEAN1	0	0	0	1	0	1
1531	BICD2	0	0	0	1	0	1
1532	C12orf76	0	0	0	1	0	1
1533	C1QTNF1	0	0	0	1	0	1
1534	C20orf194	0	0	0	1	0	1
1535	C6orf118	0	0	0	1	0	1
1536	CAV2	0	0	0	1	0	1
1537	CCNG2	0	0	0	1	0	1
1538	CD1E	0	0	0	1	0	1
1539	CDCA8	0	0	0	1	0	1
1540	CERCAM	0	0	0	1	0	1
1541	CFAP77	0	0	0	1	0	1
1542	CILK1	0	0	0	1	0	1
1543	CLDN12	0	0	0	1	0	1
1544	CNGB1	0	0	0	1	0	1
1545	COL19A1	0	0	0	1	0	1
1546	COL4A5	0	0	0	1	0	1
1547	COX6B1	0	0	0	1	0	1
1548	CRTAP	0	0	0	1	0	1
1549	CTSS	0	0	0	1	0	1
1550	CYGB	0	0	0	1	0	1
1551	CYP11B1	0	0	0	1	0	1
1552	CYP2C8	0	0	0	1	0	1
1553	DARS2	0	0	0	1	0	1
1554	DCAF8L1	0	0	0	1	0	1
1555	DDX6	0	0	0	1	0	1
1556	DLL3	0	0	0	1	0	1
1557	DTD2	0	0	0	1	0	1
1558	DUSP18	0	0	0	1	0	1
1559	EDIL3	0	0	0	1	0	1
1560	EIF5	0	0	0	1	0	1
1561	EIF5B	0	0	0	1	0	1
1562	EXOC8	0	0	0	1	0	1
1563	FAM107B	0	0	0	1	0	1
1564	FAM218A	0	0	0	1	0	1
1565	FASTKD2	0	0	0	1	0	1
1566	FAXDC2	0	0	0	1	0	1
1567	FBXL7	0	0	0	1	0	1
1568	FGFR3	0	0	0	1	0	1
1569	FOXN2	0	0	0	1	0	1
1570	GAPT	0	0	0	1	0	1
1571	GCSAML	0	0	0	1	0	1
1572	GGCX	0	0	0	1	0	1
1573	GIGYF2	0	0	0	1	0	1
1574	GLCE	0	0	0	1	0	1
1575	GLT6D1	0	0	0	1	0	1
1576	GNE	0	0	0	1	0	1
1578	GOLGA8H	0	0	0	1	0	1
1579	GOLGA8J	0	0	0	1	0	1
1580	GOLGA8K	0	0	0	1	0	1
1581	GOLGA8M	0	0	0	1	0	1
1582	GOLGA8O	0	0	0	1	0	1
1583	GOLGA8R	0	0	0	1	0	1
1584	GRB14	0	0	0	1	0	1
1585	GSPT1	0	0	0	1	0	1
1586	GUSBP1	0	0	0	1	0	1
1587	HADH	0	0	0	1	0	1
1588	HECW1	0	0	0	1	0	1
1589	HOXB9	0	0	0	1	0	1
1590	IL17RE	0	0	0	1	0	1
1591	IRF8	0	0	0	1	0	1
1592	ITGB1	0	0	0	1	0	1
1593	KDM2A	0	0	0	1	0	1
1594	KIF19	0	0	0	1	0	1
1595	KLHL42	0	0	0	1	0	1
1596	LGALS17A	0	0	0	1	0	1
1597	LILRA1	0	0	0	1	0	1
1598	LIPH	0	0	0	1	0	1
1599	LOC100131496	0	0	0	1	0	1
1600	LOC286059	0	0	0	1	0	1
1601	LPIN2	0	0	0	1	0	1
1602	LRP12	0	0	0	1	0	1
1603	LRP3	0	0	0	1	0	1
1604	LRRTM2	0	0	0	1	0	1
1605	LUM	0	0	0	1	0	1
1606	LYPLAL1	0	0	0	1	0	1
1607	MAP3K9	0	0	0	1	0	1
1608	MCOLN3	0	0	0	1	0	1
1609	METTL6	0	0	0	1	0	1
1610	MTG2	0	0	0	1	0	1
1611	NDUFA5	0	0	0	1	0	1
1612	NFATC3	0	0	0	1	0	1
1613	NFKBID	0	0	0	1	0	1
1614	NFKBIZ	0	0	0	1	0	1
1615	NT5C1B	0	0	0	1	0	1
1616	NT5C3A	0	0	0	1	0	1
1617	NUDT21	0	0	0	1	0	1
1618	OTUD3	0	0	0	1	0	1
1619	P2RY1	0	0	0	1	0	1
1620	PCDHB11	0	0	0	1	0	1
1621	PDIA6	0	0	0	1	0	1
1622	PDYN-AS1	0	0	0	1	0	1
1623	PHLDA2	0	0	0	1	0	1
1624	PIK3R3	0	0	0	1	0	1
1625	PKLR	0	0	0	1	0	1
1626	PLAGL2	0	0	0	1	0	1
1627	PLP2	0	0	0	1	0	1
1628	POLA1	0	0	0	1	0	1
1629	POTEF	0	0	0	1	0	1
1630	POU4F1	0	0	0	1	0	1
1631	PPM1H	0	0	0	1	0	1
1632	PPP4R2	0	0	0	1	0	1
1633	PRKAA1	0	0	0	1	0	1
1634	PRKD3	0	0	0	1	0	1
1635	PRORSD1P	0	0	0	1	0	1
1636	PRR29	0	0	0	1	0	1
1637	PRRC2B	0	0	0	1	0	1
1638	PSD2	0	0	0	1	0	1
1639	PSEN1	0	0	0	1	0	1
1640	PSKH1	0	0	0	1	0	1
1641	RAB11FIP1	0	0	0	1	0	1
1642	RALGAPB	0	0	0	1	0	1
1643	RGPD6	0	0	0	1	0	1
1644	RGPD8	0	0	0	1	0	1
1645	RGS3	0	0	0	1	0	1
1646	RGS7BP	0	0	0	1	0	1
1647	RNMT	0	0	0	1	0	1
1648	RUBCNL	0	0	0	1	0	1
1649	SAE1	0	0	0	1	0	1
1650	SAR1B	0	0	0	1	0	1
1651	SCML2	0	0	0	1	0	1
1652	SCN9A	0	0	0	1	0	1
1653	SFXN1	0	0	0	1	0	1
1654	SHROOM4	0	0	0	1	0	1
1655	SIRT3	0	0	0	1	0	1
1656	SLC16A2	0	0	0	1	0	1
1657	SLC26A7	0	0	0	1	0	1
1658	SMAD2	0	0	0	1	0	1
1659	SNED1	0	0	0	1	0	1
1660	SNX19	0	0	0	1	0	1
1661	SNX32	0	0	0	1	0	1
1662	SPAST	0	0	0	1	0	1
1663	SPATA31A7	0	0	0	1	0	1
1664	SPDYA	0	0	0	1	0	1
1665	SPEN	0	0	0	1	0	1
1666	SRXN1	0	0	0	1	0	1
1667	SS18L1	0	0	0	1	0	1
1668	SSNA1	0	0	0	1	0	1
1669	SSUH2	0	0	0	1	0	1
1670	STAP1	0	0	0	1	0	1
1671	STK35	0	0	0	1	0	1
1672	SYNJ2	0	0	0	1	0	1
1673	SYP	0	0	0	1	0	1
1674	SYS1	0	0	0	1	0	1
1675	SYT1	0	0	0	1	0	1
1676	SYT14	0	0	0	1	0	1
1677	SYTL2	0	0	0	1	0	1
1678	TAF15	0	0	0	1	0	1
1679	TBC1D19	0	0	0	1	0	1
1680	TBC1D20	0	0	0	1	0	1
1681	TBX18	0	0	0	1	0	1
1682	TEP1	0	0	0	1	0	1
1683	TFAP4	0	0	0	1	0	1
1684	TM9SF3	0	0	0	1	0	1
1685	TMEM128	0	0	0	1	0	1
1686	TMEM181	0	0	0	1	0	1
1687	TMX1	0	0	0	1	0	1
1688	TP53INP1	0	0	0	1	0	1
1689	TRMT10A	0	0	0	1	0	1
1691	TUT4	0	0	0	1	0	1
1692	UPF3B	0	0	0	1	0	1
1693	URGCP	0	0	0	1	0	1
1694	WDFY3	0	0	0	1	0	1
1695	WDR33	0	0	0	1	0	1
1696	WDR37	0	0	0	1	0	1
1697	WDR78	0	0	0	1	0	1
1698	WFDC11	0	0	0	1	0	1
1699	YWHAE	0	0	0	1	0	1
1700	ZKSCAN1	0	0	0	1	0	1
1701	ZNF226	0	0	0	1	0	1
1702	ZNF33A	0	0	0	1	0	1
1703	ZNF415	0	0	0	1	0	1
1704	ZNF548	0	0	0	1	0	1
1705	ZNF704	0	0	0	1	0	1
1706	GPD2	0	0	0	0	1	1
1707	PLCB1	0	0	0	0	1	1
1708	C16orf72	0	0	0	0	1	1
1709	PPP6C	0	0	0	0	1	1
1710	ARHGEF9	0	0	0	0	1	1
1711	CACNA2D2	0	0	0	0	1	1
1712	CALM1	0	0	0	0	1	1
1713	DCAF12	0	0	0	0	1	1
1714	EIF4E2	0	0	0	0	1	1
1715	HEMGN	0	0	0	0	1	1
1716	IGSF5	0	0	0	0	1	1
1717	LINC02072	0	0	0	0	1	1
1718	NR1I3	0	0	0	0	1	1
1719	NSMCE1	0	0	0	0	1	1
1720	RBM19	0	0	0	0	1	1
1721	RCOR3	0	0	0	0	1	1
1722	SNRPN	0	0	0	0	1	1
1723	TMEM132E	0	0	0	0	1	1
1724	USP47	0	0	0	0	1	1
1725	WSB1	0	0	0	0	1	1
1726	ZNF250	0	0	0	0	1	1
1727	FAM102A	0	0	0	0	1	1
1728	FAM131A	0	0	0	0	1	1
1729	HAS2-AS1	0	0	0	0	1	1
1730	HCG22	0	0	0	0	1	1
1731	HHLA2	0	0	0	0	1	1
1732	HLF	0	0	0	0	1	1
1733	HNRNPA0	0	0	0	0	1	1
1734	IMMT	0	0	0	0	1	1
1735	NSD1	0	0	0	0	1	1
1736	PIGT	0	0	0	0	1	1
1737	PPP2CB	0	0	0	0	1	1
1738	PRKCE	0	0	0	0	1	1
1739	RNF41	0	0	0	0	1	1
1740	SDF4	0	0	0	0	1	1
1741	SF3A1	0	0	0	0	1	1
1742	TMOD1	0	0	0	0	1	1
1743	TPMT	0	0	0	0	1	1
1744	TPR	0	0	0	0	1	1
1745	UTP25	0	0	0	0	1	1
1746	ADCK2	0	0	0	0	1	1
1747	ADGRL1	0	0	0	0	1	1
1748	ADH6	0	0	0	0	1	1
1749	AMBRA1	0	0	0	0	1	1
1750	ANAPC5	0	0	0	0	1	1
1751	B4GALNT1	0	0	0	0	1	1
1752	C17orf97	0	0	0	0	1	1
1753	CACFD1	0	0	0	0	1	1
1754	CAPN6	0	0	0	0	1	1
1755	CASP10	0	0	0	0	1	1
1756	CCDC97	0	0	0	0	1	1
1757	CD209	0	0	0	0	1	1
1758	CIDEB	0	0	0	0	1	1
1759	CNP	0	0	0	0	1	1
1760	CSRNP1	0	0	0	0	1	1
1761	DAB2IP	0	0	0	0	1	1
1762	DBNDD1	0	0	0	0	1	1
1763	DIS3	0	0	0	0	1	1
1764	DMBX1	0	0	0	0	1	1
1765	ELF5	0	0	0	0	1	1
1766	FANCC	0	0	0	0	1	1
1767	FLOT2	0	0	0	0	1	1
1768	GLDN	0	0	0	0	1	1
1769	HNRNPA3P1	0	0	0	0	1	1
1770	ITGB2	0	0	0	0	1	1
1771	MARK2	0	0	0	0	1	1
1772	MEP1A	0	0	0	0	1	1
1773	MRPS5	0	0	0	0	1	1
1774	NAA60	0	0	0	0	1	1
1775	NECTIN1	0	0	0	0	1	1
1776	NUDT16	0	0	0	0	1	1
1777	PACS2	0	0	0	0	1	1
1778	PHF8	0	0	0	0	1	1
1779	PLPPR2	0	0	0	0	1	1
1780	POU2F2	0	0	0	0	1	1
1781	PRX	0	0	0	0	1	1
1782	SBK1	0	0	0	0	1	1
1783	SCN2B	0	0	0	0	1	1
1784	STX17	0	0	0	0	1	1
1785	THADA	0	0	0	0	1	1
1786	TRABD2B	0	0	0	0	1	1
1787	TRAF3	0	0	0	0	1	1
1788	TRIOBP	0	0	0	0	1	1
1789	WNT5B	0	0	0	0	1	1
1790	ZNF514	0	0	0	0	1	1
